# Supplementary material for: Hypoxic signature of microRNAs in glioblastoma: insights from small RNA deep sequencing
Source: BMC Genomics. 2014 Aug 17;15(1):686. doi: 10.1186/1471-2164-15-686 (PMC4148931; doi:10.1186/1471-2164-15-686)
Supplement: Supplementary file 2 — Additional file 2: The known miRNA expression pattern in response to normoxia (Sheet 1) and hypoxia (Sheet 2). (XLSX 46 KB) [file 12864_2014_6378_MOESM2_ESM.xlsx]

## Sheet: Normoxia
miRNA	Frequency Count	Sequence
hsa-miR-140-5p	75	CAGTGGTTTTACCCTATGGTAG
hsa-miR-30d-5p	267	TGTAAACATCCCCGACTGGAAG
hsa-miR-665	4	ACCAGGAGGCTGAGGCCCCT
hsa-miR-381-3p	20225	TATACAAGGGCAAGCTCTCTGT
hsa-miR-518a-3p	1	GAAAGCGCTTCCCTTTGCTGGA
hsa-miR-374b-3p	82	CTTAGCAGGTTGTATTATCATT
hsa-miR-17-5p	2816	CAAAGTGCTTACAGTGCAGGTAG
hsa-miR-3681-5p	186	TAGTGGATGATGCACTCTGTGC
hsa-miR-515-5p	2	TTCTCCAAAAGAAAGCACTTTCTG
hsa-miR-92b-3p	22444	TATTGCACTCGTCCCGGCCTCC
hsa-miR-3940-5p	2	GTGGGTTGGGGCGGGCTCTG
hsa-miR-431-3p	28	CAGGTCGTCTTGCAGGGCTTCT
hsa-miR-103a-2-5p	1	AGCTTCTTTACAGTGCTGCCTTG
hsa-miR-3187-3p	2	TTGGCCATGGGGCTGCGCGG
hsa-miR-3155a	4	CCAGGCTCTGCAGTGGGAACT
hsa-miR-377-5p	186	AGAGGTTGCCCTTGGTGAATTC
hsa-miR-615-5p	2	GGGGGTCCCCGGTGCTCGGATC
hsa-miR-1306-5p	11	CCACCTCCCCTGCAAACGTCCA
hsa-miR-3677-3p	14	CTCGTGGGCTCTGGCCACGGCC
hsa-miR-23a-3p	4859	ATCACATTGCCAGGGATTTCC
hsa-miR-2110	1	TTGGGGAAACGGCCGCTGAGTG
hsa-miR-487a-3p	24	AATCATACAGGGACATCCAGTT
hsa-miR-193a-5p	208	TGGGTCTTTGCGGGCGAGATGA
hsa-miR-146a-5p	12026	TGAGAACTGAATTCCATGGGTT
hsa-miR-2278	1	GAGAGCAGTGTGTGTTGCCTGG
hsa-miR-425-3p	17	ATCGGGAATGTCGTGTCCGCCC
hsa-miR-3672	1	ATGAGACTCATGTAAAACATCTT
hsa-let-7a-3p	81	CTATACAATCTACTGTCTTTC
hsa-miR-19b-1-5p	14	AGTTTTGCAGGTTTGCATCCAGC
hsa-miR-500a-5p	6	TAATCCTTGCTACCTGGGTGAGA
hsa-miR-744-5p	236	TGCGGGGCTAGGGCTAACAGCA
hsa-miR-532-3p	85	CCTCCCACACCCAAGGCTTGCA
hsa-miR-26a-2-3p	118	CCTATTCTTGATTACTTGTTTC
hsa-miR-3605-3p	14	CCTCCGTGTTACCTGTCCTCTAG
hsa-miR-4677-3p	160	TCTGTGAGACCAAAGAACTACT
hsa-miR-34a-3p	27	CAATCAGCAAGTATACTGCCCT
hsa-miR-758-3p	126	TTTGTGACCTGGTCCACTAACC
hsa-miR-548ar-3p	1	TAAAACTGCAGTTATTTTTGC
hsa-miR-378d	16	ACTGGACTTGGAGTCAGAAA
hsa-miR-548b-5p	2	AAAAGTAATTGTGGTTTTGGCC
hsa-miR-496	3	TGAGTATTACATGGCCAATCTC
hsa-miR-320c	5	AAAAGCTGGGTTGAGAGGGT
hsa-miR-6515-5p	4	TTGGAGGGTGTGGAAGACATC
hsa-miR-375	15	TTTGTTCGTTCGGCTCGCGTGA
hsa-miR-424-3p	104	CAAAACGTGAGGCGCTGCTAT
hsa-miR-4799-5p	1	ATCTAAATGCAGCATGCCAGTC
hsa-miR-3074-5p	2	GTTCCTGCTGAACTGAGCCAG
hsa-miR-3173-5p	2	TGCCCTGCCTGTTTTCTCCTTT
hsa-miR-142-5p	131	CATAAAGTAGAAAGCACTACT
hsa-miR-664b-5p	1	TGGGCTAAGGGAGATGATTGGGTA
hsa-miR-6511a-3p	2	CCTCACCATCCCTTCTGCCTGC
hsa-miR-486-3p	107	CGGGGCAGCTCAGTACAGGAT
hsa-miR-5583-5p	2	AAACTAATATACCCATATTCTG
hsa-miR-449a	43	TGGCAGTGTATTGTTAGCTGGT
hsa-miR-766-3p	4	ACTCCAGCCCCACAGCCTCAGC
hsa-miR-330-3p	1	GCAAAGCACACGGCCTGCAGAGA
hsa-miR-186-3p	1	GCCCAAAGGTGAATTTTTTGGG
hsa-miR-10a-3p	3	CAAATTCGTATCTAGGGGAATA
hsa-miR-5699-3p	2	TCCTGTCTTTCCTTGTTGGAGC
hsa-miR-3149	2	TTTGTATGGATATGTGTGTGTAT
hsa-let-7b-3p	2	CTATACAACCTACTGCCTTCCC
hsa-miR-1908-5p	16	CGGCGGGGACGGCGATTGGTC
hsa-miR-4731-5p	2	TGCTGGGGGCCACATGAGTGTG
hsa-miR-191-3p	7	GCTGCGCTTGGATTTCGTCCCC
hsa-let-7g-3p	6	CTGTACAGGCCACTGCCTTGC
hsa-miR-769-5p	4304	TGAGACCTCTGGGTTCTGAGCT
hsa-miR-20a-3p	6	ACTGCATTATGAGCACTTAAAG
hsa-miR-19a-3p	945	TGTGCAAATCTATGCAAAACTGA
hsa-miR-603	1	CACACACTGCAATTACTTTTGC
hsa-miR-32-5p	11	TATTGCACATTACTAAGTTGCA
hsa-miR-5706	1	TTCTGGATAACATGCTGAAGCT
hsa-miR-3938	2	AATTCCCTTGTAGATAACCCGG
hsa-miR-574-3p	1244	CACGCTCATGCACACACCCACA
hsa-miR-128-3p	285	TCACAGTGAACCGGTCTCTTT
hsa-miR-134-5p	185	TGTGACTGGTTGACCAGAGGGG
hsa-miR-3074-3p	2	GATATCAGCTCAGTAGGCACCG
hsa-miR-6716-3p	2	TCCGAACTCTCCATTCCTCTGC
hsa-miR-342-3p	12	TCTCACACAGAAATCGCACCCGT
hsa-miR-23a-5p	315	GGGGTTCCTGGGGATGGGATTT
hsa-miR-584-5p	8	TTATGGTTTGCCTGGGACTGAG
hsa-let-7b-5p	23115	TGAGGTAGTAGGTTGTGTGGTT
hsa-miR-542-5p	5	TCGGGGATCATCATGTCACGAGA
hsa-miR-19b-3p	2343	TGTGCAAATCCATGCAAAACTGA
hsa-miR-370-3p	79	GCCTGCTGGGGTGGAACCTGGT
hsa-miR-4455	1	AGGGTGTGTGTGTTTTT
hsa-miR-30a-5p	266	TGTAAACATCCTCGACTGGAAG
hsa-miR-1287-5p	9	TGCTGGATCAGTGGTTCGAGTC
hsa-miR-136-3p	2065	CATCATCGTCTCAAATGAGTCT
hsa-miR-339-3p	45	TGAGCGCCTCGACGACAGAGCCG
hsa-miR-580-3p	5	TTGAGAATGATGAATCATTAGG
hsa-miR-1246	4	AATGGATTTTTGGAGCAGG
hsa-miR-576-5p	41	ATTCTAATTTCTCCACGTCTTT
hsa-miR-586	1	TATGCATTGTATTTTTAGGTCC
hsa-miR-582-5p	19	TTACAGTTGTTCAACCAGTTACT
hsa-miR-1296-5p	202	TTAGGGCCCTGGCTCCATCTCC
hsa-miR-543	11	AAACATTCGCGGTGCACTTCTT
hsa-miR-151b	63	TCGAGGAGCTCACAGTCT
hsa-miR-200c-3p	25	TAATACTGCCGGGTAATGATGGA
hsa-miR-301b	77	CAGTGCAATGATATTGTCAAAGC
hsa-miR-96-5p	53	TTTGGCACTAGCACATTTTTGCT
hsa-miR-5579-5p	2	TATGGTACTCCTTAAGCTAAC
hsa-miR-618	2	AAACTCTACTTGTCCTTCTGAGT
hsa-miR-549a	4	TGACAACTATGGATGAGCTCT
hsa-miR-4286	53	ACCCCACTCCTGGTACC
hsa-miR-17-3p	38	ACTGCAGTGAAGGCACTTGTAG
hsa-miR-410-3p	1003	AATATAACACAGATGGCCTGT
hsa-miR-3200-3p	12	CACCTTGCGCTACTCAGGTCTG
hsa-miR-641	171	AAAGACATAGGATAGAGTCACCTC
hsa-miR-1285-3p	289	TCTGGGCAACAAAGTGAGACCT
hsa-miR-30a-3p	626	CTTTCAGTCGGATGTTTGCAGC
hsa-miR-548d-3p	2	CAAAAACCACAGTTTCTTTTGC
hsa-miR-494-3p	3	TGAAACATACACGGGAAACCTC
hsa-miR-1343	1	CTCCTGGGGCCCGCACTCTCGC
hsa-miR-503-3p	5	GGGGTATTGTTTCCGCTGCCAGG
hsa-miR-1307-3p	96	ACTCGGCGTGGCGTCGGTCGTG
hsa-miR-376a-3p	53	ATCATAGAGGAAAATCCACGT
hsa-miR-92a-1-5p	138	AGGTTGGGATCGGTTGCAATGCT
hsa-miR-125b-2-3p	64	TCACAAGTCAGGCTCTTGGGAC
hsa-miR-874-3p	56	CTGCCCTGGCCCGAGGGACCGA
hsa-miR-548am-5p	2	AAAAGTAATTGCGGTTTTTGCC
hsa-miR-5690	1	TCAGCTACTACCTCTATTAGG
hsa-miR-378f	1	ACTGGACTTGGAGCCAGAAG
hsa-miR-194-3p	2	CCAGTGGGGCTGCTGTTATCTG
hsa-miR-106b-5p	411	TAAAGTGCTGACAGTGCAGAT
hsa-miR-147b	1	GTGTGCGGAAATGCTTCTGCTA
hsa-miR-518b	1	CAAAGCGCTCCCCTTTAGAGGT
hsa-miR-379-5p	150	TGGTAGACTATGGAACGTAGG
hsa-miR-26b-5p	666	TTCAAGTAATTCAGGATAGGT
hsa-miR-1255b-5p	2	CGGATGAGCAAAGAAAGTGGTT
hsa-miR-6715a-3p	1	CCAAACCAGTCGTGCCTGTGG
hsa-miR-573	1	CTGAAGTGATGTGTAACTGATCAG
hsa-let-7g-5p	17773	TGAGGTAGTAGTTTGTACAGTT
hsa-miR-4731-3p	2	CACACAAGTGGCCCCCAACACT
hsa-miR-628-3p	1	TCTAGTAAGAGTGGCAGTCGA
hsa-miR-4511	8	GAAGAACTGTTGCATTTGCCCT
hsa-miR-532-5p	845	CATGCCTTGAGTGTAGGACCGT
hsa-miR-296-5p	166	AGGGCCCCCCCTCAATCCTGT
hsa-miR-197-5p	5	CGGGTAGAGAGGGCAGTGGGAGG
hsa-miR-378a-5p	109	CTCCTGACTCCAGGTCCTGTGT
hsa-miR-20a-5p	5770	TAAAGTGCTTATAGTGCAGGTAG
hsa-miR-21-3p	97059	CAACACCAGTCGATGGGCTGT
hsa-miR-188-3p	1	CTCCCACATGCAGGGTTTGCA
hsa-miR-2355-3p	1	ATTGTCCTTGCTGTTTGGAGAT
hsa-miR-148b-3p	484	TCAGTGCATCACAGAACTTTGT
hsa-miR-590-3p	71	TAATTTTATGTATAAGCTAGT
hsa-miR-548u	3	CAAAGACTGCAATTACTTTTGCG
hsa-miR-100-5p	71844	AACCCGTAGATCCGAACTTGTG
hsa-miR-4682	1	TCTGAGTTCCTGGAGCCTGGTCT
hsa-miR-3661	2	TGACCTGGGACTCGGACAGCTG
hsa-miR-4791	1	TGGATATGATGACTGAAA
hsa-miR-301a-3p	398	CAGTGCAATAGTATTGTCAAAGC
hsa-miR-495-5p	3	GAAGTTGCCCATGTTATTTTCG
hsa-miR-3912-3p	5	TAACGCATAATATGGACATGT
hsa-miR-141-5p	5	CATCTTCCAGTACAGTGTTGGA
hsa-miR-4676-3p	1	CACTGTTTCACCACTGGCTCTT
hsa-miR-579-3p	2	TTCATTTGGTATAAACCGCGATT
hsa-miR-4735-5p	1	CCTAATTTGAACACCTTCGGTA
hsa-miR-361-5p	546	TTATCAGAATCTCCAGGGGTAC
hsa-miR-2277-3p	1	TGACAGCGCCCTGCCTGGCTC
hsa-miR-605-5p	5	TAAATCCCATGGTGCCTTCTCCT
hsa-miR-551b-3p	3	GCGACCCATACTTGGTTTCAG
hsa-miR-3615	3	TCTCTCGGCTCCTCGCGGCTC
hsa-miR-708-3p	183	CAACTAGACTGTGAGCTTCTAG
hsa-miR-4521	2	GCTAAGGAAGTCCTGTGCTCAG
hsa-let-7i-5p	33730	TGAGGTAGTAGTTTGTGCTGTT
hsa-miR-33a-5p	14	GTGCATTGTAGTTGCATTGCA
hsa-miR-154-5p	63	TAGGTTATCCGTGTTGCCTTCG
hsa-miR-127-3p	22483	TCGGATCCGTCTGAGCTTGGCT
hsa-miR-654-3p	107	TATGTCTGCTGACCATCACCTT
hsa-miR-23b-3p	169	ATCACATTGCCAGGGATTACC
hsa-miR-3613-5p	71	TGTTGTACTTTTTTTTTTGTTC
hsa-miR-4762-5p	1	CCAAATCTTGATCAGAAGCCT
hsa-miR-3157-3p	8	CTGCCCTAGTCTAGCTGAAGCT
hsa-miR-548d-5p	11	AAAAGTAATTGTGGTTTTTGCC
hsa-miR-324-5p	25	CGCATCCCCTAGGGCATTGGTGT
hsa-miR-26a-1-3p	23	CCTATTCTTGGTTACTTGCACG
hsa-miR-1294	11	TGTGAGGTTGGCATTGTTGTCT
hsa-miR-3157-5p	5	TTCAGCCAGGCTAGTGCAGTCT
hsa-miR-154-3p	9	AATCATACACGGTTGACCTATT
hsa-miR-210-3p	396	CTGTGCGTGTGACAGCGGCTGA
hsa-miR-769-3p	9	CTGGGATCTCCGGGGTCTTGGTT
hsa-miR-143-3p	1199	TGAGATGAAGCACTGTAGCTC
hsa-miR-10b-5p	50598	TACCCTGTAGAACCGAATTTGTG
hsa-miR-148b-5p	3	AAGTTCTGTTATACACTCAGGC
hsa-miR-512-3p	3	AAGTGCTGTCATAGCTGAGGTC
hsa-miR-4454	3	GGATCCGAGTCACGGCACCA
hsa-miR-423-3p	5032	AGCTCGGTCTGAGGCCCCTCAGT
hsa-miR-1910-5p	4	CCAGTCCTGTGCCTGCCGCCT
hsa-miR-331-5p	5	CTAGGTATGGTCCCAGGGATCC
hsa-miR-487b-3p	61	AATCGTACAGGGTCATCCACTT
hsa-miR-181d-5p	259	AACATTCATTGTTGTCGGTGGGT
hsa-miR-504-5p	12	AGACCCTGGTCTGCACTCTATC
hsa-miR-935	5	CCAGTTACCGCTTCCGCTACCGC
hsa-miR-548aq-5p	1	GAAAGTAATTGCTGTTTTTGCC
hsa-miR-126-5p	9	CATTATTACTTTTGGTACGCG
hsa-miR-497-3p	1	CAAACCACACTGTGGTGTTAGA
hsa-miR-3142	2	AAGGCCTTTCTGAACCTTCAGA
hsa-miR-376b-3p	14	ATCATAGAGGAAAATCCATGTT
hsa-miR-139-3p	5	TGGAGACGCGGCCCTGTTGGAGT
hsa-miR-371a-5p	2	ACTCAAACTGTGGGGGCACT
hsa-miR-942-5p	7	TCTTCTCTGTTTTGGCCATGTG
hsa-miR-152-3p	77	TCAGTGCATGACAGAACTTGG
hsa-miR-376c-3p	191	AACATAGAGGAAATTCCACGT
hsa-miR-873-3p	30	GGAGACTGATGAGTTCCCGGGA
hsa-miR-30b-5p	3765	TGTAAACATCCTACACTCAGCT
hsa-miR-9-3p	18	ATAAAGCTAGATAACCGAAAGT
hsa-miR-362-3p	7	AACACACCTATTCAAGGATTCA
hsa-miR-2681-3p	1	TATCATGGAGTTGGTAAAGCAC
hsa-miR-4667-5p	1	ACTGGGGAGCAGAAGGAGAACC
hsa-miR-146b-5p	21	TGAGAACTGAATTCCATAGGCT
hsa-miR-378a-3p	20291	ACTGGACTTGGAGTCAGAAGGC
hsa-miR-548ah-3p	2	CAAAAACTGCAGTTACTTTTGC
hsa-miR-15b-5p	2297	TAGCAGCACATCATGGTTTACA
hsa-miR-328-3p	44	CTGGCCCTCTCTGCCCTTCCGT
hsa-miR-330-5p	1	TCTCTGGGCCTGTGTCTTAGGC
hsa-miR-139-5p	36	TCTACAGTGCACGTGTCTCCAGT
hsa-miR-941	5872	CACCCGGCTGTGTGCACATGTGC
hsa-miR-181b-3p	10	CTCACTGAACAATGAATGCAA
hsa-miR-301a-5p	3	GCTCTGACTTTATTGCACTACT
hsa-miR-889-3p	815	TTAATATCGGACAACCATTGT
hsa-miR-597-5p	2	TGTGTCACTCGATGACCACTGT
hsa-miR-451a	1	AAACCGTTACCATTACTGAGTT
hsa-miR-3194-3p	1	AGCTCTGCTGCTCACTGGCAGT
hsa-miR-3151-5p	2	GGTGGGGCAATGGGATCAGGT
hsa-miR-2277-5p	5	AGCGCGGGCTGAGCGCTGCCAGTC
hsa-miR-1268a	405	CGGGCGTGGTGGTGGGGG
hsa-miR-103a-3p	4682	AGCAGCATTGTACAGGGCTATGA
hsa-let-7i-3p	109	CTGCGCAAGCTACTGCCTTGCT
hsa-miR-199b-5p	1	CCCAGTGTTTAGACTATCTGTTC
hsa-miR-1229-3p	1	CTCTCACCACTGCCCTCCCACAG
hsa-miR-642a-3p	3	AGACACATTTGGAGAGGGAACC
hsa-miR-4705	1	TCAATCACTTGGTAATTGCTGT
hsa-miR-29c-3p	76	TAGCACCATTTGAAATCGGTTA
hsa-let-7f-5p	60408	TGAGGTAGTAGATTGTATAGTT
hsa-let-7d-5p	1970	AGAGGTAGTAGGTTGCATAGTT
hsa-miR-2964a-5p	1	AGATGTCCAGCCACAATTCTCG
hsa-miR-499a-5p	2	TTAAGACTTGCAGTGATGTTT
hsa-miR-30e-5p	48	TGTAAACATCCTTGACTGGAAG
hsa-miR-374a-3p	1651	CTTATCAGATTGTATTGTAATT
hsa-miR-1271-5p	7	CTTGGCACCTAGCAAGCACTCA
hsa-let-7c	6248	TGAGGTAGTAGGTTGTATGGTT
hsa-miR-186-5p	4022	CAAAGAATTCTCCTTTTGGGCT
hsa-miR-18a-3p	20	ACTGCCCTAAGTGCTCCTTCTGG
hsa-miR-339-5p	37	TCCCTGTCCTCCAGGAGCTCACG
hsa-miR-486-5p	3404	TCCTGTACTGAGCTGCCCCGAG
hsa-miR-548ay-5p	4	AAAAGTAATTGTGGTTTTTGC
hsa-miR-218-5p	104	TTGTGCTTGATCTAACCATGT
hsa-miR-369-5p	6	AGATCGACCGTGTTATATTCGC
hsa-miR-656-3p	30	AATATTATACAGTCAACCTCT
hsa-miR-93-5p	4150	CAAAGTGCTGTTCGTGCAGGTAG
hsa-miR-548k	204	AAAAGTACTTGCGGATTTTGCT
hsa-miR-654-5p	35	TGGTGGGCCGCAGAACATGTGC
hsa-miR-99a-3p	51	CAAGCTCGCTTCTATGGGTCTG
hsa-miR-6511b-3p	3	CCTCACCACCCCTTCTGCCTGCA
hsa-miR-130b-5p	19	ACTCTTTCCCTGTTGCACTAC
hsa-miR-6509-3p	1	TTCCACTGCCACTACCTAATTT
hsa-miR-485-5p	48	AGAGGCTGGCCGTGATGAATTC
hsa-miR-144-5p	1	GGATATCATCATATACTGTAAG
hsa-miR-892a	23	CACTGTGTCCTTTCTGCGTAG
hsa-miR-379-3p	48	TATGTAACATGGTCCACTAACT
hsa-miR-122-5p	1	TGGAGTGTGACAATGGTGTTTG
hsa-miR-136-5p	6	ACTCCATTTGTTTTGATGATGGA
hsa-miR-24-1-5p	3	TGCCTACTGAGCTGATATCAGT
hsa-miR-1972	1	TCAGGCCAGGCACAGTGGCTCA
hsa-miR-340-5p	73	TTATAAAGCAATGAGACTGATT
hsa-miR-3183	2	GCCTCTCTCGGAGTCGCTCGGA
hsa-miR-485-3p	79	GTCATACACGGCTCTCCTCTCT
hsa-miR-25-3p	23308	CATTGCACTTGTCTCGGTCTGA
hsa-miR-4684-3p	1	TGTTGCAAGTCGGTGGAGACGT
hsa-miR-1537-3p	2	AAAACCGTCTAGTTACAGTTGT
hsa-miR-548o-5p	2	AAAAGTAATTGCGGTTTTTGCC
hsa-miR-450a-3p	1	ATTGGGGACATTTTGCATTCAT
hsa-miR-3688-3p	4	TATGGAAAGACTTTGCCACTCT
hsa-miR-548aq-3p	6	CAAAAACTGCAATTACTTTTGC
hsa-miR-423-5p	2968	TGAGGGGCAGAGAGCGAGACTTT
hsa-miR-455-3p	30	GCAGTCCATGGGCATATACAC
hsa-miR-425-5p	96	AATGACACGATCACTCCCGTTGA
hsa-miR-181c-5p	337	AACATTCAACCTGTCGGTGAGT
hsa-miR-767-5p	246	TGCACCATGGTTGTCTGAGCATG
hsa-miR-29b-1-5p	183	GCTGGTTTCATATGGTGGTTTAGA
hsa-miR-140-3p	25	TACCACAGGGTAGAACCACGG
hsa-miR-887-3p	1	GTGAACGGGCGCCATCCCGAGG
hsa-miR-625-5p	21	AGGGGGAAAGTTCTATAGTCC
hsa-miR-369-3p	114	AATAATACATGGTTGATCTTT
hsa-miR-132-3p	199	TAACAGTCTACAGCCATGGTCG
hsa-miR-365b-3p	108	TAATGCCCCTAAAAATCCTTAT
hsa-miR-155-5p	638	TTAATGCTAATCGTGATAGGGGT
hsa-let-7d-3p	276	CTATACGACCTGCTGCCTTTCT
hsa-miR-130a-3p	299	CAGTGCAATGTTAAAAGGGCAT
hsa-miR-1275	70	GTGGGGGAGAGGCTGTC
hsa-miR-500a-3p	79	ATGCACCTGGGCAAGGATTCTG
hsa-miR-142-3p	12	TGTAGTGTTTCCTACTTTATGGA
hsa-miR-22-3p	462859	AAGCTGCCAGTTGAAGAACTGT
hsa-miR-411-5p	6933	TAGTAGACCGTATAGCGTACG
hsa-miR-891b	4	TGCAACTTACCTGAGTCATTGA
hsa-miR-365a-3p	108	TAATGCCCCTAAAAATCCTTAT
hsa-miR-27a-3p	5571	TTCACAGTGGCTAAGTTCCGC
hsa-miR-3152-5p	23	ATTGCCTCTGTTCTAACACAAG
hsa-miR-744-3p	20	CTGTTGCCACTAACCTCAACCT
hsa-miR-671-5p	18	AGGAAGCCCTGGAGGGGCTGGAG
hsa-miR-539-5p	9	GGAGAAATTATCCTTGGTGTGT
hsa-miR-33b-5p	4	GTGCATTGCTGTTGCATTGC
hsa-miR-502-3p	12	AATGCACCTGGGCAAGGATTCA
hsa-miR-34c-5p	14	AGGCAGTGTAGTTAGCTGATTGC
hsa-miR-373-3p	15	GAAGTGCTTCGATTTTGGGGTGT
hsa-miR-1254	9	AGCCTGGAAGCTGGAGCCTGCAGT
hsa-miR-365b-5p	1	AGGGACTTTCAGGGGCAGCTGT
hsa-miR-185-5p	277	TGGAGAGAAAGGCAGTTCCTGA
hsa-miR-873-5p	64	GCAGGAACTTGTGAGTCTCCT
hsa-miR-888-5p	8	TACTCAAAAAGCTGTCAGTCA
hsa-miR-1180-3p	150	TTTCCGGCTCGCGTGGGTGTGT
hsa-miR-222-5p	4	CTCAGTAGCCAGTGTAGATCCT
hsa-miR-542-3p	47	TGTGACAGATTGATAACTGAAA
hsa-miR-4768-5p	11	ATTCTCTCTGGATCCCATGGAT
hsa-miR-589-5p	6	TGAGAACCACGTCTGCTCTGAG
hsa-miR-181c-3p	4	AACCATCGACCGTTGAGTGGAC
hsa-miR-548o-3p	168	CCAAAACTGCAGTTACTTTTGC
hsa-miR-181a-2-3p	1565	ACCACTGACCGTTGACTGTACC
hsa-miR-335-3p	182	TTTTTCATTATTGCTCCTGACC
hsa-miR-219a-1-3p	12	AGAGTTGAGTCTGGACGTCCCG
hsa-miR-27a-5p	873	AGGGCTTAGCTGCTTGTGAGCA
hsa-miR-450a-5p	64	TTTTGCGATGTGTTCCTAATAT
hsa-miR-3163	1	TATAAAATGAGGGCAGTAAGAC
hsa-miR-18a-5p	286	TAAGGTGCATCTAGTGCAGATAG
hsa-miR-1301-3p	5	TTGCAGCTGCCTGGGAGTGACTTC
hsa-miR-9-5p	5570	TCTTTGGTTATCTAGCTGTATGA
hsa-miR-7-1-3p	24	CAACAAATCACAGTCTGCCATA
hsa-miR-892c-3p	8	CACTGTTTCCTTTCTGAGTGGA
hsa-miR-125a-5p	10424	TCCCTGAGACCCTTTAACCTGTGA
hsa-miR-337-5p	31	GAACGGCTTCATACAGGAGTT
hsa-miR-3617-5p	1	AAAGACATAGTTGCAAGATGGG
hsa-miR-374a-5p	200	TTATAATACAACCTGATAAGTG
hsa-miR-3662	3	GAAAATGATGAGTAGTGACTGATG
hsa-miR-28-3p	21515	CACTAGATTGTGAGCTCCTGGA
hsa-miR-10a-5p	24970	TACCCTGTAGATCCGAATTTGTG
hsa-miR-493-3p	182	TGAAGGTCTACTGTGTGCCAGG
hsa-miR-99a-5p	1341	AACCCGTAGATCCGATCTTGTG
hsa-miR-196a-5p	10	TAGGTAGTTTCATGTTGTTGGG
hsa-miR-561-3p	22.4	CAAAGTTTAAGATCCTTGAAGT
hsa-miR-3928-3p	2	GGAGGAACCTTGGAGCTTCGGC
hsa-miR-3607-3p	34	ACTGTAAACGCTTTCTGATG
hsa-miR-548a-5p	3	AAAAGTAATTGCGAGTTTTACC
hsa-miR-497-5p	71	CAGCAGCACACTGTGGTTTGT
hsa-miR-101-3p	1029	TACAGTACTGTGATAACTGAA
hsa-miR-127-5p	30	CTGAAGCTCAGAGGGCTCTGAT
hsa-miR-193b-3p	639	AACTGGCCCTCAAAGTCCCGCT
hsa-miR-589-3p	57	TCAGAACAAATGCCGGTTCCCAGA
hsa-miR-5683	1	TACAGATGCAGATTCTCTGACTTC
hsa-miR-493-5p	262	TTGTACATGGTAGGCTTTCATT
hsa-miR-629-5p	55	TGGGTTTACGTTGGGAGAACT
hsa-miR-4423-5p	4	AGTTGCCTTTTTGTTCCCATGC
hsa-miR-5009-5p	2	TTGGACTTTTTCAGATTTGGGGAT
hsa-miR-24-3p	565	TGGCTCAGTTCAGCAGGAACAG
hsa-miR-3934-5p	2	TCAGGTGTGGAAACTGAGGCAG
hsa-miR-6508-5p	1	TCTAGAAATGCATGACCCACC
hsa-miR-4528	1	TCATTATATGTATGATCTGGAC
hsa-miR-22-5p	267	AGTTCTTCAGTGGCAAGCTTTA
hsa-miR-28-5p	879	AAGGAGCTCACAGTCTATTGAG
hsa-miR-625-3p	149	GACTATAGAACTTTCCCCCTCA
hsa-miR-323a-3p	45	CACATTACACGGTCGACCTCT
hsa-miR-616-5p	30	ACTCAAAACCCTTCAGTGACTT
hsa-miR-138-5p	4962	AGCTGGTGTTGTGAATCAGGCCG
hsa-miR-3117-3p	7	ATAGGACTCATATAGTGCCAG
hsa-miR-3065-3p	8	TCAGCACCAGGATATTGTTGGAG
hsa-miR-365a-5p	3	AGGGACTTTTGGGGGCAGATGTG
hsa-miR-129-5p	80	CTTTTTGCGGTCTGGGCTTGC
hsa-miR-539-3p	74	ATCATACAAGGACAATTTCTTT
hsa-miR-548n	16	CAAAAGTAATTGTGGATTTTGT
hsa-miR-892b	1	CACTGGCTCCTTTCTGGGTAGA
hsa-miR-3942-5p	1	AAGCAATACTGTTACCTGAAAT
hsa-miR-182-5p	7011	TTTGGCAATGGTAGAACTCACACT
hsa-let-7e-3p	73	CTATACGGCCTCCTAGCTTTCC
hsa-miR-659-5p	21	AGGACCTTCCCTGAACCAAGGA
hsa-miR-3180-3p	2	TGGGGCGGAGCTTCCGGAGGCC
hsa-miR-411-3p	10	TATGTAACACGGTCCACTAACC
hsa-miR-548c-5p	2	AAAAGTAATTGCGGTTTTTGCC
hsa-miR-15b-3p	125	CGAATCATTATTTGCTGCTCTA
hsa-miR-664b-3p	2	TTCATTTGCCTCCCAGCCTACA
hsa-miR-4645-3p	2	AGACAGTAGTTCTTGCCTGGTT
hsa-miR-4645-3p	5	AGACAGTAGTTCTTGCCTGGTT
hsa-miR-196b-5p	1	TAGGTAGTTTCCTGTTGTTGGG
hsa-miR-181b-5p	1489	AACATTCATTGCTGTCGGTGGGT
hsa-miR-132-5p	15	ACCGTGGCTTTCGATTGTTACT
hsa-miR-6509-5p	3	ATTAGGTAGTGGCAGTGGAAC
hsa-miR-4699-5p	1	AGAAGATTGCAGAGTAAGTTCC
hsa-miR-409-5p	7	AGGTTACCCGAGCAACTTTGCAT
hsa-miR-3909	171	TGTCCTCTAGGGCCTGCAGTCT
hsa-miR-30c-5p	405	TGTAAACATCCTACACTCTCAGC
hsa-miR-4504	2	TGTGACAATAGAGATGAACATG
hsa-miR-455-5p	245	TATGTGCCTTTGGACTACATCG
hsa-miR-4761-3p	1	GAGGGCATGCGCACTTTGTCC
hsa-miR-195-3p	32	CCAATATTGGCTGTGCTGCTCC
hsa-miR-1303	3	TTTAGAGACGGGGTCTTGCTCT
hsa-miR-624-5p	3	TAGTACCAGTACCTTGTGTTCA
hsa-miR-193b-5p	15	CGGGGTTTTGAGGGCGAGATGA
hsa-miR-1304-5p	1	TTTGAGGCTACAGTGAGATGTG
hsa-miR-550a-5p	35	AGTGCCTGAGGGAGTAAGAGCCC
hsa-miR-3605-5p	14	TGAGGATGGATAGCAAGGAAGCC
hsa-miR-1268b	4	CGGGCGTGGTGGTGGGGGTG
hsa-miR-299-5p	35	TGGTTTACCGTCCCACATACAT
hsa-miR-548p	1	TAGCAAAAACTGCAGTTACTTT
hsa-miR-30b-3p	34	CTGGGAGGTGGATGTTTACTTC
hsa-miR-615-3p	5	TCCGAGCCTGGGTCTCCCTCTT
hsa-miR-1185-2-3p	5	ATATACAGGGGGAGACTCTCAT
hsa-miR-4794	1	TCTGGCTATCTCACGAGACTGT
hsa-miR-5581-3p	8	TTCCATGCCTCCTAGAAGTTCC
hsa-miR-10b-3p	5	ACAGATTCGATTCTAGGGGAAT
hsa-miR-29b-3p	2779	TAGCACCATTTGAAATCAGTGTT
hsa-miR-454-5p	12	ACCCTATCAATATTGTCTCTGC
hsa-miR-6513-5p	3	TTTGGGATTGACGCCACATGTCT
hsa-miR-548ay-3p	1	CAAAACCGCGATTACTCTTGCA
hsa-miR-431-5p	45	TGTCTTGCAGGCCGTCATGCA
hsa-miR-200b-3p	1	TAATACTGCCTGGTAATGATGA
hsa-miR-92a-3p	149743	TATTGCACTTGTCCCGGCCTGT
hsa-miR-337-3p	41	CTCCTATATGATGCCTTTCTTC
hsa-miR-1305	15	TTTTCAACTCTAATGGGAGAGA
hsa-miR-598-3p	84	TACGTCATCGTTGTCATCGTCA
hsa-miR-937-3p	5	ATCCGCGCTCTGACTCTCTGCC
hsa-miR-548i	8	AAAAGTAATTGCGGATTTTGCC
hsa-miR-660-5p	272	TACCCATTGCATATCGGAGTTG
hsa-miR-421	70	ATCAACAGACATTAATTGGGCGC
hsa-miR-151a-5p	10763	TCGAGGAGCTCACAGTCTAGT
hsa-miR-29a-5p	93	ACTGATTTCTTTTGGTGTTCAG
hsa-miR-151a-3p	7422	CTAGACTGAAGCTCCTTGAGG
hsa-miR-329-3p	4	AACACACCTGGTTAACCTCTTT
hsa-miR-4788	6	TTACGGACCAGCTAAGGGAGGC
hsa-miR-153-3p	72	TTGCATAGTCACAAAAGTGATC
hsa-miR-26b-3p	83	CCTGTTCTCCATTACTTGGCTC
hsa-miR-590-5p	5	GAGCTTATTCATAAAAGTGCAG
hsa-miR-582-3p	54	TAACTGGTTGAACAACTGAACC
hsa-miR-148a-3p	154	TCAGTGCACTACAGAACTTTGT
hsa-miR-106b-3p	26	CCGCACTGTGGGTACTTGCTGC
hsa-miR-489-3p	36	GTGACATCACATATACGGCAGC
hsa-miR-570-3p	2	CGAAAACAGCAATTACCTTTGC
hsa-miR-129-2-3p	19	AAGCCCTTACCCCAAAAAGCAT
hsa-miR-324-3p	4	ACTGCCCCAGGTGCTGCTGG
hsa-miR-98-5p	3040	TGAGGTAGTAAGTTGTATTGTT
hsa-miR-2115-3p	1	CATCAGAATTCATGGAGGCTAG
hsa-miR-29a-3p	26804	TAGCACCATCTGAAATCGGTTA
hsa-miR-362-5p	111	AATCCTTGGAACCTAGGTGTGAGT
hsa-miR-505-3p	8	CGTCAACACTTGCTGGTTTCCT
hsa-miR-15a-5p	488	TAGCAGCACATAATGGTTTGTG
hsa-miR-484	794	TCAGGCTCAGTCCCCTCCCGAT
hsa-miR-382-3p	24	AATCATTCACGGACAACACTT
hsa-miR-550a-3-5p	1	AGTGCCTGAGGGAGTAAGAG
hsa-miR-432-5p	46	TCTTGGAGTAGGTCATTGGGTGG
hsa-miR-204-3p	1	GCTGGGAAGGCAAAGGGACGT
hsa-miR-6724-5p	8	CTGGGCCCGCGGCGGGCGTGGGG
hsa-miR-3923	1	AACTAGTAATGTTGGATTAGGG
hsa-miR-526b-5p	3	CTCTTGAGGGAAGCACTTTCTGT
hsa-miR-222-3p	726	AGCTACATCTGGCTACTGGGT
hsa-miR-3176	1	ACTGGCCTGGGACTACCGG
hsa-miR-664a-3p	71	TATTCATTTATCCCCAGCCTACA
hsa-miR-143-5p	1	GGTGCAGTGCTGCATCTCTGGT
hsa-miR-215-5p	56	ATGACCTATGAATTGACAGAC
hsa-miR-503-5p	4	TAGCAGCGGGAACAGTTCTGCAG
hsa-miR-767-3p	2	TCTGCTCATACCCCATGGTTTCT
hsa-miR-193a-3p	85	AACTGGCCTACAAAGTCCCAGT
hsa-miR-1185-5p	6	AGAGGATACCCTTTGTATGTT
hsa-miR-1260b	2	ATCCCACCACTGCCACCAT
hsa-miR-1538	4	CGGCCCGGGCTGCTGCTGTTCCT
hsa-miR-30c-2-3p	60	CTGGGAGAAGGCTGTTTACTCT
hsa-miR-30e-3p	2270	CTTTCAGTCGGATGTTTACAGC
hsa-miR-149-5p	85	TCTGGCTCCGTGTCTTCACTCCC
hsa-miR-221-3p	22572	AGCTACATTGTCTGCTGGGTTTC
hsa-miR-4636	4	AACTCGTGTTCAAAGCCTTTAG
hsa-miR-449b-5p	1	AGGCAGTGTATTGTTAGCTGGC
hsa-miR-652-3p	12	AATGGCGCCACTAGGGTTGTG
hsa-miR-3656	1	GGCGGGTGCGGGGGTGG
hsa-miR-1262	5	ATGGGTGAATTTGTAGAAGGAT
hsa-miR-4662a-5p	147	TTAGCCAATTGTCCATCTTTAG
hsa-miR-374b-5p	89	ATATAATACAACCTGCTAAGTG
hsa-miR-29c-5p	1	TGACCGATTTCTCCTGGTGTTC
hsa-miR-30c-1-3p	109	CTGGGAGAGGGTTGTTTACTCC
hsa-miR-212-3p	19	TAACAGTCTCCAGTCACGGCC
hsa-miR-561-5p	587	ATCAAGGATCTTAAACTTTGCC
hsa-miR-3158-3p	52	AAGGGCTTCCTCTCTGCAGGAC
hsa-miR-3913-5p	7	TTTGGGACTGATCTTGATGTCT
hsa-miR-125b-5p	16817	TCCCTGAGACCCTAACTTGTGA
hsa-miR-592	9	TTGTGTCAATATGCGATGATGT
hsa-miR-3651	1	CATAGCCCGGTCGCTGGTACATGA
hsa-miR-545-5p	1	TCAGTAAATGTTTATTAGATGA
hsa-miR-940	4	AAGGCAGGGCCCCCGCTCCCC
hsa-miR-671-3p	1235	TCCGGTTCTCAGGGCTCCACC
hsa-miR-93-3p	15	ACTGCTGAGCTAGCACTTCCCG
hsa-miR-135b-5p	18	TATGGCTTTTCATTCCTATGTGA
hsa-miR-195-5p	168	TAGCAGCACAGAAATATTGGC
hsa-miR-125a-3p	164	ACAGGTGAGGTTCTTGGGAGCC
hsa-let-7a-2-3p	134	CTGTACAGCCTCCTAGCTTTCC
hsa-miR-3121-3p	1	TAAATAGAGTAGGCAAAGGACA
hsa-miR-450b-5p	41	TTTTGCAATATGTTCCTGAATA
hsa-miR-1228-5p	2	GTGGGCGGGGGCAGGTGTGTG
hsa-miR-642a-5p	4	GTCCCTCTCCAAATGTGTCTTG
hsa-miR-299-3p	242	TATGTGGGATGGTAAACCGCTT
hsa-miR-548j-5p	4	AAAAGTAATTGCGGTCTTTGGT
hsa-miR-3174	3	TAGTGAGTTAGAGATGCAGAGCC
hsa-miR-25-5p	21	AGGCGGAGACTTGGGCAATTG
hsa-miR-3939	1	TACGCGCAGACCACAGGATGTC
hsa-miR-424-5p	171	CAGCAGCAATTCATGTTTTGAA
hsa-miR-194-5p	249	TGTAACAGCAACTCCATGTGGA
hsa-miR-548b-3p	2	CAAGAACCTCAGTTGCTTTTGT
hsa-miR-1322	6	GATGATGCTGCTGATGCTG
hsa-miR-4798-5p	2	TTCGGTATACTTTGTGAATTGG
hsa-miR-148a-5p	14	AAAGTTCTGAGACACTCCGACT
hsa-miR-1255a	10	AGGATGAGCAAAGAAAGTAGATT
hsa-miR-99b-5p	6643	CACCCGTAGAACCGACCTTGCG
hsa-miR-548au-5p	2	AAAAGTAATTGCGGTTTTTGC
hsa-miR-221-5p	10	ACCTGGCATACAATGTAGATTT
hsa-miR-551a	1	GCGACCCACTCTTGGTTTCCA
hsa-miR-2964a-3p	4	AGAATTGCGTTTGGACAATCAGT
hsa-miR-550a-3p	33	TGTCTTACTCCCTCAGGCACAT
hsa-miR-3144-3p	1	ATATACCTGTTCGGTCTCTTTA
hsa-miR-361-3p	39	TCCCCCAGGTGTGATTCTGATTT
hsa-let-7e-5p	11461	TGAGGTAGGAGGTTGTATAGTT
hsa-miR-628-5p	16	ATGCTGACATATTTACTAGAGG
hsa-let-7f-1-3p	1	CTATACAATCTATTGCCTTCCC
hsa-miR-100-3p	8556	CAAGCTTGTATCTATAGGTATG
hsa-miR-3133	5	TAAAGAACTCTTAAAACCCAAT
hsa-miR-345-5p	465	GCTGACTCCTAGTCCAGGGCTC
hsa-miR-877-5p	1	GTAGAGGAGATGGCGCAGGG
hsa-miR-27b-5p	256	AGAGCTTAGCTGATTGGTGAAC
hsa-miR-5000-3p	15	TCAGGACACTTCTGAACTTGGA
hsa-miR-105-5p	15	TCAAATGCTCAGACTCCTGTGGT
hsa-miR-199a-3p	1	ACAGTAGTCTGCACATTGGTTA
hsa-miR-30d-3p	144	CTTTCAGTCAGATGTTTGCTGC
hsa-miR-125b-1-3p	4624	ACGGGTTAGGCTCTTGGGAGCT
hsa-miR-190a-5p	18	TGATATGTTTGATATATTAGGT
hsa-miR-32-3p	1	CAATTTAGTGTGTGTGATATTT
hsa-miR-1307-5p	760	TCGACCGGACCTCGACCGGCT
hsa-miR-4435	75	ATGGCCAGAGCTCACACAGAGG
hsa-miR-708-5p	228	AAGGAGCTTACAATCTAGCTGGG
hsa-miR-548ab	30	AAAAGTAATTGTGGATTTTGCT
hsa-miR-181a-3p	3929	ACCATCGACCGTTGATTGTACC
hsa-miR-34a-5p	5366	TGGCAGTGTCTTAGCTGGTTGT
hsa-miR-335-5p	23	TCAAGAGCAATAACGAAAAATGT
hsa-miR-26a-5p	42321	TTCAAGTAATCCAGGATAGGCT
hsa-miR-99b-3p	58	CAAGCTCGTGTCTGTGGGTCCG
hsa-miR-320a	2643	AAAAGCTGGGTTGAGAGGGCGA
hsa-miR-16-2-3p	33	CCAATATTACTGTGCTGCTTTA
hsa-miR-181a-5p	44123	AACATTCAACGCTGTCGGTGAGT
hsa-miR-4662a-3p	4	AAAGATAGACAATTGGCTAAAT
hsa-miR-1249	17	ACGCCCTTCCCCCCCTTCTTCA
hsa-miR-5695	1	ACTCCAAGAAGAATCTAGACAG
hsa-miR-3130-3p	6	GCTGCACCGGAGACTGGGTAA
hsa-miR-320b	5	AAAAGCTGGGTTGAGAGGGCAA
hsa-let-7a-5p	349971	TGAGGTAGTAGGTTGTATAGTT
hsa-miR-192-5p	8996	CTGACCTATGAATTGACAGCC
hsa-miR-7-5p	39	TGGAAGACTAGTGATTTTGTTGT
hsa-miR-3136-5p	2	CTGACTGAATAGGTAGGGTCATT
hsa-miR-548e-3p	12	AAAAACTGAGACTACTTTTGCA
hsa-miR-629-3p	10	GTTCTCCCAACGTAAGCCCAGC
hsa-miR-130b-3p	326	CAGTGCAATGATGAAAGGGCAT
hsa-miR-655-3p	43	ATAATACATGGTTAACCTCTTT
hsa-miR-377-3p	56	ATCACACAAAGGCAACTTTTGT
hsa-miR-891a-5p	1661	TGCAACGAACCTGAGCCACTGA
hsa-miR-199b-3p	1	ACAGTAGTCTGCACATTGGTTA
hsa-miR-454-3p	96	TAGTGCAATATTGCTTATAGGGT
hsa-miR-331-3p	29	GCCCCTGGGCCTATCCTAGAA
hsa-miR-1278	1	TAGTACTGTGCATATCATCTAT
hsa-miR-187-3p	1	TCGTGTCTTGTGTTGCAGCCGG
hsa-miR-577	247	TAGATAAAATATTGGTACCTG
hsa-miR-382-5p	77	GAAGTTGTTCGTGGTGGATTCG
hsa-miR-4746-5p	33	CCGGTCCCAGGAGAACCTGCAGA
hsa-miR-107	102	AGCAGCATTGTACAGGGCTATCA
hsa-miR-376a-5p	9	GTAGATTCTCCTTCTATGAGTA
hsa-miR-188-5p	2	CATCCCTTGCATGGTGGAGGG
hsa-miR-4775	305	TTAATTTTTTGTTTCGGTCACT
hsa-miR-495-3p	25	AAACAAACATGGTGCACTTCTT
hsa-miR-4516	1	GGGAGAAGGGTCGGGGC
hsa-miR-409-3p	2865	GAATGTTGCTCGGTGAACCCCT
hsa-miR-204-5p	656	TTCCCTTTGTCATCCTATGCCT
hsa-miR-627-5p	23	GTGAGTCTCTAAGAAAAGAGGA
hsa-miR-3940-3p	7	CAGCCCGGATCCCAGCCCACTT
hsa-miR-4787-3p	8	GATGCGCCGCCCACTGCCCCGCGC
hsa-miR-212-5p	10	ACCTTGGCTCTAGACTGCTTACT
hsa-miR-183-5p	113	TATGGCACTGGTAGAATTCACT
hsa-miR-135b-3p	2	ATGTAGGGCTAAAAGCCATGGG
hsa-miR-501-3p	26	AATGCACCCGGGCAAGGATTCT
hsa-miR-574-5p	398	TGAGTGTGTGTGTGTGAGTGTGT
hsa-miR-4767	1	CGCGGGCGCTCCTGGCCGCCGCC
hsa-miR-296-3p	10	GAGGGTTGGGTGGAGGCTCTCC
hsa-miR-4423-3p	2	ATAGGCACCAAAAAGCAACAA
hsa-miR-1197	8	TAGGACACATGGTCTACTTCT
hsa-miR-27b-3p	18922	TTCACAGTGGCTAAGTTCTGC
hsa-miR-21-5p	339827	TAGCTTATCAGACTGATGTTGA
hsa-miR-197-3p	1669	TTCACCACCTTCTCCACCCAGC
hsa-miR-372-3p	2	AAAGTGCTGCGACATTTGAGCGT
hsa-miR-4786-5p	4	TGAGACCAGGACTGGATGCACC
hsa-miR-24-2-5p	2	TGCCTACTGAGCTGAAACACAG
hsa-miR-1185-1-3p	29	ATATACAGGGGGAGACTCTTAT
hsa-miR-433-3p	5	ATCATGATGGGCTCCTCGGTGT
hsa-miR-145-5p	55	GTCCAGTTTTCCCAGGAATCCCT
hsa-miR-3935	1	TGTAGATACGAGCACCAGCCAC
hsa-miR-4661-5p	27	AACTAGCTCTGTGGATCCTGAC
hsa-miR-2355-5p	11	ATCCCCAGATACAATGGACAA
hsa-miR-16-5p	37583	TAGCAGCACGTAAATATTGGCG
hsa-miR-1293	8	TGGGTGGTCTGGAGATTTGTGC
hsa-miR-3177-3p	1	TGCACGGCACTGGGGACACGT
hsa-miR-191-5p	62805	CAACGGAATCCCAAAAGCAGCTG
hsa-miR-4687-5p	1	CAGCCCTCCTCCCGCACCCAAA
>hsa-miR-450a-2-3p	1	ATTGGGGACATTTTGCATTCAT
>hsa-miR-579-5p	5	TCGCGGTTTGTGCCAGATGACG
>hsa-miR-329-5p	3	GAGGTTTTCTGGGTTTCTGTTTC
>hsa-miR-6735-5p	2	CAGGGCAGAGGGCACAGGAATCTGA
>hsa-miR-627-3p	10	TCTTTTCTTTGAGACTCACT
>hsa-miR-5699-5p	3	TGCCCCAACAAGGAAGGACAAG
>hsa-miR-494-5p	1	AGGTTGTCCGTGTTGTCTTCTCT
>hsa-miR-6726-5p	1	CGGGAGCTGGGGTCTGCAGGT
>hsa-miR-6734-5p	3	TTGAGGGGAGAATGAGGTGGAGA
>hsa-miR-6884-3p	1	CCCATCACCTTTCCGTCTCCCCT
>hsa-miR-889-5p	3	AATGGCTGTCCGTAGTATGGTC
>hsa-miR-942-3p	2	CACATGGCCGAAACAGAGAAGT
>hsa-miR-6886-3p	1	TGCCCTTCTCTCCTCCTGCCT
>hsa-miR-128-1-5p	47	CGGGGCCGTAGCACTGTCTGAGA
>hsa-miR-215-3p	1	TCTGTCATTTCTTTAGGCCAATA
>hsa-miR-7974	606	AGGCTGTGATGCTCTCCTGAGCCC
>hsa-miR-412-5p	1	TGGTCGACCAGTTGGAAAGTAAT
>hsa-miR-6753-3p	1	TGGTCTGTCTCTGCCCTGGCAC
>hsa-miR-6772-3p	1	TTGCTCCTGACTCTGTGCCCACA
>hsa-miR-152-5p	212	AGGTTCTGTGATACACTCCGACT
>hsa-miR-656-5p	1	AGGTTGCCTGTGAGGTGTTCA
>hsa-miR-210-5p	19	AGCCCCTGCCCACCGCACACTG
>hsa-miR-6769b-3p	1	CCCTCTCTGTCCCACCCATAG
>hsa-miR-6741-3p	2	TCGGCTCTCTCCCTCACCCTAG
>hsa-miR-605-3p	3	AGAAGGCACTATGAGATTTAGA
>hsa-miR-7705	1	AATAGCTCAGAATGTCAGTTCTG
>hsa-miR-190a-3p	2	CTATATATCAAACATATTCCT
>hsa-miR-6818-5p	2	TTGTGTGAGTACAGAGAGCATC
>hsa-miR-548e-5p	16	CAAAAGCAATCGCGGTTTTTGC
>hsa-miR-6820-3p	1	TGTGACTTCTCCCCTGCCACAG
>hsa-miR-487a-5p	1	GTGGTTATCCCTGCTGTGTTCG
>hsa-miR-6728-5p	1	TTGGGATGGTAGGACCAGAGGGG
>hsa-miR-6882-5p	1	TACAAGTCAGGAGCTGAAGCAG
>hsa-miR-1180-5p	1	GGACCCACCCGGCCGGGAATA
>hsa-miR-653-3p	2	TTCACTGGAGTTTGTTTCAATA
>hsa-miR-6852-5p	4	CCCTGGGGTTCTGAGGACATG
>hsa-miR-6779-5p	2	CTGGGAGGGGCTGGGTTTGGC
>hsa-miR-7976	3	TGCCCTGAGACTTTTGCTC
>hsa-miR-874-5p	17	CGGCCCCACGCACCAGGGTAAGA
>hsa-miR-655-5p	2	AGAGGTTATCCGTGTTATGTTC
>hsa-miR-7706	105	TGAAGCGCCTGTGCTCTGCCGAGA
>hsa-miR-219b-3p	4	AGAATTGCGTTTGGACAATCAGT
>hsa-miR-219b-5p	1	AGATGTCCAGCCACAATTCTCG

## Sheet: Hypoxia
miRNA	Frequency Count	Sequence
hsa-miR-140-5p	81	CAGTGGTTTTACCCTATGGTAG
hsa-miR-30d-5p	224	TGTAAACATCCCCGACTGGAAG
hsa-miR-665	5	ACCAGGAGGCTGAGGCCCCT
hsa-miR-381-3p	11646	TATACAAGGGCAAGCTCTCTGT
hsa-miR-374b-3p	39	CTTAGCAGGTTGTATTATCATT
hsa-miR-17-5p	1221	CAAAGTGCTTACAGTGCAGGTAG
hsa-miR-3681-5p	105	TAGTGGATGATGCACTCTGTGC
hsa-miR-515-5p	2	TTCTCCAAAAGAAAGCACTTTCTG
hsa-miR-92b-3p	7457	TATTGCACTCGTCCCGGCCTCC
hsa-miR-3940-5p	1	GTGGGTTGGGGCGGGCTCTG
hsa-miR-431-3p	8	CAGGTCGTCTTGCAGGGCTTCT
hsa-miR-3155a	5	CCAGGCTCTGCAGTGGGAACT
hsa-miR-377-5p	118	AGAGGTTGCCCTTGGTGAATTC
hsa-miR-3681-3p	1	ACACAGTGCTTCATCCACTACT
hsa-miR-520g-3p	1	ACAAAGTGCTTCCCTTTAGAGTGT
hsa-miR-615-5p	1	GGGGGTCCCCGGTGCTCGGATC
hsa-miR-1306-5p	4	CCACCTCCCCTGCAAACGTCCA
hsa-miR-3677-3p	11	CTCGTGGGCTCTGGCCACGGCC
hsa-miR-138-1-3p	1	GCTACTTCACAACACCAGGGCC
hsa-miR-23a-3p	5593	ATCACATTGCCAGGGATTTCC
hsa-miR-487a-3p	19	AATCATACAGGGACATCCAGTT
hsa-miR-193a-5p	94	TGGGTCTTTGCGGGCGAGATGA
hsa-miR-146a-5p	7644	TGAGAACTGAATTCCATGGGTT
hsa-miR-425-3p	7	ATCGGGAATGTCGTGTCCGCCC
hsa-miR-892c-5p	1	TATTCAGAAAGGTGCCAGTCA
hsa-let-7a-3p	127	CTATACAATCTACTGTCTTTC
hsa-miR-19b-1-5p	11	AGTTTTGCAGGTTTGCATCCAGC
hsa-miR-500a-5p	3	TAATCCTTGCTACCTGGGTGAGA
hsa-miR-744-5p	164	TGCGGGGCTAGGGCTAACAGCA
hsa-miR-532-3p	32	CCTCCCACACCCAAGGCTTGCA
hsa-miR-26a-2-3p	56	CCTATTCTTGATTACTTGTTTC
hsa-miR-3605-3p	8	CCTCCGTGTTACCTGTCCTCTAG
hsa-miR-4677-3p	158	TCTGTGAGACCAAAGAACTACT
hsa-miR-34a-3p	21	CAATCAGCAAGTATACTGCCCT
hsa-miR-758-3p	89	TTTGTGACCTGGTCCACTAACC
hsa-miR-548ar-3p	1	TAAAACTGCAGTTATTTTTGC
hsa-miR-378d	9	ACTGGACTTGGAGTCAGAAA
hsa-miR-1267	3	CCTGTTGAAGTGTAATCCCCA
hsa-miR-4793-3p	1	TCTGCACTGTGAGTTGGCTGGCT
hsa-miR-496	1	TGAGTATTACATGGCCAATCTC
hsa-miR-320c	2	AAAAGCTGGGTTGAGAGGGT
hsa-miR-375	23	TTTGTTCGTTCGGCTCGCGTGA
hsa-miR-424-3p	45	CAAAACGTGAGGCGCTGCTAT
hsa-miR-3173-5p	4	TGCCCTGCCTGTTTTCTCCTTT
hsa-miR-142-5p	192	CATAAAGTAGAAAGCACTACT
hsa-miR-6511a-3p	1	CCTCACCATCCCTTCTGCCTGC
hsa-miR-486-3p	62	CGGGGCAGCTCAGTACAGGAT
hsa-miR-5583-5p	1	AAACTAATATACCCATATTCTG
hsa-miR-449a	52	TGGCAGTGTATTGTTAGCTGGT
hsa-miR-766-3p	12	ACTCCAGCCCCACAGCCTCAGC
hsa-miR-186-3p	1	GCCCAAAGGTGAATTTTTTGGG
hsa-miR-5699-3p	3	TCCTGTCTTTCCTTGTTGGAGC
hsa-miR-5584-5p	1	CAGGGAAATGGGAAGAACTAGA
hsa-let-7b-3p	2	CTATACAACCTACTGCCTTCCC
hsa-miR-146b-3p	2	TGCCCTGTGGACTCAGTTCTGG
hsa-miR-1908-5p	5	CGGCGGGGACGGCGATTGGTC
hsa-miR-885-5p	3	TCCATTACACTACCCTGCCTCT
hsa-miR-4731-5p	1	TGCTGGGGGCCACATGAGTGTG
hsa-let-7g-3p	11	CTGTACAGGCCACTGCCTTGC
hsa-miR-769-5p	4178	TGAGACCTCTGGGTTCTGAGCT
hsa-miR-20a-3p	2	ACTGCATTATGAGCACTTAAAG
hsa-miR-19a-3p	858	TGTGCAAATCTATGCAAAACTGA
hsa-miR-32-5p	11	TATTGCACATTACTAAGTTGCA
hsa-miR-5706	1	TTCTGGATAACATGCTGAAGCT
hsa-miR-3938	1	AATTCCCTTGTAGATAACCCGG
hsa-miR-574-3p	1918	CACGCTCATGCACACACCCACA
hsa-miR-128-3p	295	TCACAGTGAACCGGTCTCTTT
hsa-miR-134-5p	211	TGTGACTGGTTGACCAGAGGGG
hsa-miR-3074-3p	1	GATATCAGCTCAGTAGGCACCG
hsa-miR-6716-3p	1	TCCGAACTCTCCATTCCTCTGC
hsa-miR-342-3p	32	TCTCACACAGAAATCGCACCCGT
hsa-miR-23a-5p	118	GGGGTTCCTGGGGATGGGATTT
hsa-miR-584-5p	8	TTATGGTTTGCCTGGGACTGAG
hsa-let-7b-5p	21149	TGAGGTAGTAGGTTGTGTGGTT
hsa-miR-542-5p	9	TCGGGGATCATCATGTCACGAGA
hsa-miR-19b-3p	1875	TGTGCAAATCCATGCAAAACTGA
hsa-miR-370-3p	56	GCCTGCTGGGGTGGAACCTGGT
hsa-miR-199a-5p	3	CCCAGTGTTCAGACTACCTGTTC
hsa-miR-30a-5p	307	TGTAAACATCCTCGACTGGAAG
hsa-miR-1287-5p	6	TGCTGGATCAGTGGTTCGAGTC
hsa-miR-136-3p	1570	CATCATCGTCTCAAATGAGTCT
hsa-miR-339-3p	31	TGAGCGCCTCGACGACAGAGCCG
hsa-miR-1252-5p	2	AGAAGGAAATTGAATTCATTTA
hsa-miR-580-3p	9	TTGAGAATGATGAATCATTAGG
hsa-miR-1246	2	AATGGATTTTTGGAGCAGG
hsa-miR-576-5p	27	ATTCTAATTTCTCCACGTCTTT
hsa-miR-129-1-3p	4	AAGCCCTTACCCCAAAAAGTAT
hsa-miR-582-5p	13	TTACAGTTGTTCAACCAGTTACT
hsa-miR-1296-5p	231	TTAGGGCCCTGGCTCCATCTCC
hsa-miR-543	9	AAACATTCGCGGTGCACTTCTT
hsa-miR-151b	32	TCGAGGAGCTCACAGTCT
hsa-miR-200c-3p	25	TAATACTGCCGGGTAATGATGGA
hsa-miR-301b	64	CAGTGCAATGATATTGTCAAAGC
hsa-miR-96-5p	57	TTTGGCACTAGCACATTTTTGCT
hsa-miR-5579-5p	1	TATGGTACTCCTTAAGCTAAC
hsa-miR-618	2	AAACTCTACTTGTCCTTCTGAGT
hsa-miR-549a	1	TGACAACTATGGATGAGCTCT
hsa-miR-4286	91	ACCCCACTCCTGGTACC
hsa-miR-17-3p	31	ACTGCAGTGAAGGCACTTGTAG
hsa-miR-124-5p	1	CGTGTTCACAGCGGACCTTGAT
hsa-miR-410-3p	770	AATATAACACAGATGGCCTGT
hsa-miR-3200-3p	15	CACCTTGCGCTACTCAGGTCTG
hsa-miR-641	63	AAAGACATAGGATAGAGTCACCTC
hsa-miR-1285-3p	319	TCTGGGCAACAAAGTGAGACCT
hsa-miR-30a-3p	435	CTTTCAGTCGGATGTTTGCAGC
hsa-miR-548d-3p	2	CAAAAACCACAGTTTCTTTTGC
hsa-miR-494-3p	4	TGAAACATACACGGGAAACCTC
hsa-miR-1343	4	CTCCTGGGGCCCGCACTCTCGC
hsa-miR-503-3p	1	GGGGTATTGTTTCCGCTGCCAGG
hsa-miR-1307-3p	67	ACTCGGCGTGGCGTCGGTCGTG
hsa-miR-376a-3p	28	ATCATAGAGGAAAATCCACGT
hsa-miR-92a-1-5p	63	AGGTTGGGATCGGTTGCAATGCT
hsa-miR-5000-5p	1	CAGTTCAGAAGTGTTCCTGAGT
hsa-miR-3065-5p	4	TCAACAAAATCACTGATGCTGGA
hsa-miR-125b-2-3p	63	TCACAAGTCAGGCTCTTGGGAC
hsa-miR-874	95	CTGCCCTGGCCCGAGGGACCGA
hsa-miR-323b-3p	2	CCCAATACACGGTCGACCTCTT
hsa-miR-5690	2	TCAGCTACTACCTCTATTAGG
hsa-miR-378f	1	ACTGGACTTGGAGCCAGAAG
hsa-miR-194-3p	3	CCAGTGGGGCTGCTGTTATCTG
hsa-miR-106b-5p	319	TAAAGTGCTGACAGTGCAGAT
hsa-miR-379-5p	144	TGGTAGACTATGGAACGTAGG
hsa-miR-26b-5p	925	TTCAAGTAATTCAGGATAGGT
hsa-let-7g-5p	8534	TGAGGTAGTAGTTTGTACAGTT
hsa-miR-660-3p	1	ACCTCCTGTGTGCATGGATTA
hsa-miR-4511	1	GAAGAACTGTTGCATTTGCCCT
hsa-miR-532-5p	818	CATGCCTTGAGTGTAGGACCGT
hsa-miR-296-5p	107	AGGGCCCCCCCTCAATCCTGT
hsa-miR-197-5p	1	CGGGTAGAGAGGGCAGTGGGAGG
hsa-miR-378a-5p	85	CTCCTGACTCCAGGTCCTGTGT
hsa-miR-20a-5p	1968	TAAAGTGCTTATAGTGCAGGTAG
hsa-miR-6715b-3p	1	CTCAAACCGGCTGTGCCTGTGG
hsa-miR-106a-5p	1	AAAAGTGCTTACAGTGCAGGTAG
hsa-miR-21-3p	88251	CAACACCAGTCGATGGGCTGT
hsa-miR-2355-3p	3	ATTGTCCTTGCTGTTTGGAGAT
hsa-miR-148b-3p	441	TCAGTGCATCACAGAACTTTGT
hsa-miR-590-3p	124	TAATTTTATGTATAAGCTAGT
hsa-miR-100-5p	45792	AACCCGTAGATCCGAACTTGTG
hsa-miR-4682	2	TCTGAGTTCCTGGAGCCTGGTCT
hsa-miR-3661	13	TGACCTGGGACTCGGACAGCTG
hsa-miR-4666a-5p	1	ATACATGTCAGATTGTATGCC
hsa-miR-301a-3p	379	CAGTGCAATAGTATTGTCAAAGC
hsa-miR-495-5p	1	GAAGTTGCCCATGTTATTTTCG
hsa-miR-3912-3p	4	TAACGCATAATATGGACATGT
hsa-miR-141-5p	3	CATCTTCCAGTACAGTGTTGGA
hsa-miR-361-5p	591	TTATCAGAATCTCCAGGGGTAC
hsa-miR-2277-3p	5	TGACAGCGCCCTGCCTGGCTC
hsa-miR-605-5p	2	TAAATCCCATGGTGCCTTCTCCT
hsa-miR-551b-3p	5	GCGACCCATACTTGGTTTCAG
hsa-miR-520c-3p	1	AAAGTGCTTCCTTTTAGAGGGT
hsa-miR-517c-3p	1	ATCGTGCATCCTTTTAGAGTGT
hsa-miR-3615	4	TCTCTCGGCTCCTCGCGGCTC
hsa-miR-708-3p	196	CAACTAGACTGTGAGCTTCTAG
hsa-let-7i-5p	38130	TGAGGTAGTAGTTTGTGCTGTT
hsa-miR-33a-5p	20	GTGCATTGTAGTTGCATTGCA
hsa-miR-154-5p	107	TAGGTTATCCGTGTTGCCTTCG
hsa-miR-449b-3p	1	CAGCCACAACTACCCTGCCACT
hsa-miR-127-3p	23006	TCGGATCCGTCTGAGCTTGGCT
hsa-miR-654-3p	70	TATGTCTGCTGACCATCACCTT
hsa-miR-23b-3p	694	ATCACATTGCCAGGGATTACC
hsa-miR-3613-5p	85	TGTTGTACTTTTTTTTTTGTTC
hsa-miR-429	1	TAATACTGTCTGGTAAAACCGT
hsa-miR-3157-3p	2	CTGCCCTAGTCTAGCTGAAGCT
hsa-miR-548d-5p	8	AAAAGTAATTGTGGTTTTTGCC
hsa-miR-324-5p	53	CGCATCCCCTAGGGCATTGGTGT
hsa-miR-26a-1-3p	18	CCTATTCTTGGTTACTTGCACG
hsa-miR-1294	6	TGTGAGGTTGGCATTGTTGTCT
hsa-miR-3157-5p	12	TTCAGCCAGGCTAGTGCAGTCT
hsa-miR-154-3p	9	AATCATACACGGTTGACCTATT
hsa-miR-210-3p	7252	CTGTGCGTGTGACAGCGGCTGA
hsa-miR-769-3p	5	CTGGGATCTCCGGGGTCTTGGTT
hsa-miR-143-3p	1972	TGAGATGAAGCACTGTAGCTC
hsa-miR-10b-5p	25587	TACCCTGTAGAACCGAATTTGTG
hsa-miR-148b-5p	1	AAGTTCTGTTATACACTCAGGC
hsa-miR-512-3p	4	AAGTGCTGTCATAGCTGAGGTC
hsa-miR-423-3p	2247	AGCTCGGTCTGAGGCCCCTCAGT
hsa-miR-1910-5p	2	CCAGTCCTGTGCCTGCCGCCT
hsa-miR-331-5p	1	CTAGGTATGGTCCCAGGGATCC
hsa-miR-487b-3p	42	AATCGTACAGGGTCATCCACTT
hsa-miR-181d-5p	453	AACATTCATTGTTGTCGGTGGGT
hsa-miR-504-5p	14	AGACCCTGGTCTGCACTCTATC
hsa-miR-935	3	CCAGTTACCGCTTCCGCTACCGC
hsa-miR-541-3p	1	TGGTGGGCACAGAATCTGGACT
hsa-miR-548aq-5p	1	GAAAGTAATTGCTGTTTTTGCC
hsa-miR-126-5p	12	CATTATTACTTTTGGTACGCG
hsa-miR-497-3p	2	CAAACCACACTGTGGTGTTAGA
hsa-miR-376b-3p	12	ATCATAGAGGAAAATCCATGTT
hsa-miR-139-3p	1	TGGAGACGCGGCCCTGTTGGAGT
hsa-miR-371a-5p	1	ACTCAAACTGTGGGGGCACT
hsa-miR-942-5p	5	TCTTCTCTGTTTTGGCCATGTG
hsa-miR-152-3p	112	TCAGTGCATGACAGAACTTGG
hsa-miR-376c-3p	333	AACATAGAGGAAATTCCACGT
hsa-miR-873-3p	18	GGAGACTGATGAGTTCCCGGGA
hsa-miR-30b-5p	3332	TGTAAACATCCTACACTCAGCT
hsa-miR-9-3p	14	ATAAAGCTAGATAACCGAAAGT
hsa-miR-362-3p	5	AACACACCTATTCAAGGATTCA
hsa-miR-146b-5p	26	TGAGAACTGAATTCCATAGGCT
hsa-miR-378a-3p	11988	ACTGGACTTGGAGTCAGAAGGC
hsa-miR-548ah-3p	5	CAAAAACTGCAGTTACTTTTGC
hsa-miR-15b-5p	1444	TAGCAGCACATCATGGTTTACA
hsa-miR-328-3p	69	CTGGCCCTCTCTGCCCTTCCGT
hsa-miR-139-5p	49	TCTACAGTGCACGTGTCTCCAGT
hsa-miR-941	3324	CACCCGGCTGTGTGCACATGTGC
hsa-miR-181b-3p	2	CTCACTGAACAATGAATGCAA
hsa-miR-301a-5p	1	GCTCTGACTTTATTGCACTACT
hsa-miR-889-3p	520	TTAATATCGGACAACCATTGT
hsa-miR-597-5p	4	TGTGTCACTCGATGACCACTGT
hsa-miR-3158-5p	1	CCTGCAGAGAGGAAGCCCTTC
hsa-miR-126-3p	1	TCGTACCGTGAGTAATAATGCG
hsa-miR-548ag	1	AAAGGTAATTGTGGTTTCTGC
hsa-miR-2277-5p	29	AGCGCGGGCTGAGCGCTGCCAGTC
hsa-miR-1268a	215	CGGGCGTGGTGGTGGGGG
hsa-miR-103a-3p	3746	AGCAGCATTGTACAGGGCTATGA
hsa-let-7i-3p	128	CTGCGCAAGCTACTGCCTTGCT
hsa-miR-642a-3p	8	AGACACATTTGGAGAGGGAACC
hsa-miR-3653	1	CTAAGAAGTTGACTGAAG
hsa-miR-145-3p	1	GGATTCCTGGAAATACTGTTCT
hsa-miR-2116-5p	1	GGTTCTTAGCATAGGAGGTCT
hsa-miR-29c-3p	66	TAGCACCATTTGAAATCGGTTA
hsa-let-7f-5p	45266	TGAGGTAGTAGATTGTATAGTT
hsa-miR-144-3p	1	TACAGTATAGATGATGTACT
hsa-let-7d-5p	1212	AGAGGTAGTAGGTTGCATAGTT
hsa-miR-2964a-5p	1	AGATGTCCAGCCACAATTCTCG
hsa-miR-499a-5p	4	TTAAGACTTGCAGTGATGTTT
hsa-miR-30e-5p	58	TGTAAACATCCTTGACTGGAAG
hsa-miR-374a-3p	1208	CTTATCAGATTGTATTGTAATT
hsa-miR-1271-5p	13	CTTGGCACCTAGCAAGCACTCA
hsa-miR-141-3p	1	TAACACTGTCTGGTAAAGATGG
hsa-let-7c	6198	TGAGGTAGTAGGTTGTATGGTT
hsa-miR-186-5p	2745	CAAAGAATTCTCCTTTTGGGCT
hsa-miR-18a-3p	15	ACTGCCCTAAGTGCTCCTTCTGG
hsa-miR-339-5p	47	TCCCTGTCCTCCAGGAGCTCACG
hsa-miR-486-5p	2517	TCCTGTACTGAGCTGCCCCGAG
hsa-miR-548ay-5p	6	AAAAGTAATTGTGGTTTTTGC
hsa-miR-218-5p	156	TTGTGCTTGATCTAACCATGT
hsa-miR-369-5p	5	AGATCGACCGTGTTATATTCGC
hsa-miR-656-3p	29	AATATTATACAGTCAACCTCT
hsa-miR-93-5p	2413	CAAAGTGCTGTTCGTGCAGGTAG
hsa-miR-548k	135	AAAAGTACTTGCGGATTTTGCT
hsa-miR-654-5p	20	TGGTGGGCCGCAGAACATGTGC
hsa-miR-99a-3p	58	CAAGCTCGCTTCTATGGGTCTG
hsa-miR-6511b-3p	1	CCTCACCACCCCTTCTGCCTGCA
hsa-miR-130b-5p	11	ACTCTTTCCCTGTTGCACTAC
hsa-miR-4803	1	TAACATAATAGTGTGGATTGA
hsa-miR-939-5p	1	TGGGGAGCTGAGGCTCTGGGGGTG
hsa-miR-485-5p	16	AGAGGCTGGCCGTGATGAATTC
hsa-miR-892a	20	CACTGTGTCCTTTCTGCGTAG
hsa-miR-379-3p	50	TATGTAACATGGTCCACTAACT
hsa-miR-122-5p	8	TGGAGTGTGACAATGGTGTTTG
hsa-miR-136-5p	4	ACTCCATTTGTTTTGATGATGGA
hsa-miR-24-1-5p	1	TGCCTACTGAGCTGATATCAGT
hsa-miR-340-5p	138	TTATAAAGCAATGAGACTGATT
hsa-miR-3183	1	GCCTCTCTCGGAGTCGCTCGGA
hsa-miR-485-3p	75	GTCATACACGGCTCTCCTCTCT
hsa-miR-25-3p	18144	CATTGCACTTGTCTCGGTCTGA
hsa-miR-4684-3p	1	TGTTGCAAGTCGGTGGAGACGT
hsa-miR-556-3p	3	ATATTACCATTAGCTCATCTTT
hsa-miR-1298-5p	1	TTCATTCGGCTGTCCAGATGTA
hsa-miR-3688-3p	13	TATGGAAAGACTTTGCCACTCT
hsa-miR-548aq-3p	3	CAAAAACTGCAATTACTTTTGC
hsa-miR-876-3p	1	TGGTGGTTTACAAAGTAATTCA
hsa-miR-423-5p	1228	TGAGGGGCAGAGAGCGAGACTTT
hsa-miR-455-3p	125	GCAGTCCATGGGCATATACAC
hsa-miR-425-5p	64	AATGACACGATCACTCCCGTTGA
hsa-miR-181c-5p	363	AACATTCAACCTGTCGGTGAGT
hsa-miR-767-5p	138	TGCACCATGGTTGTCTGAGCATG
hsa-miR-29b-1-5p	37	GCTGGTTTCATATGGTGGTTTAGA
hsa-miR-1265	3	CAGGATGTGGTCAAGTGTTGTT
hsa-miR-140-3p	19	TACCACAGGGTAGAACCACGG
hsa-miR-887-3p	1	GTGAACGGGCGCCATCCCGAGG
hsa-miR-625-5p	30	AGGGGGAAAGTTCTATAGTCC
hsa-miR-369-3p	105	AATAATACATGGTTGATCTTT
hsa-miR-132-3p	295	TAACAGTCTACAGCCATGGTCG
hsa-miR-365b-3p	82	TAATGCCCCTAAAAATCCTTAT
hsa-miR-155-5p	818	TTAATGCTAATCGTGATAGGGGT
hsa-let-7d-3p	196	CTATACGACCTGCTGCCTTTCT
hsa-miR-130a-3p	395	CAGTGCAATGTTAAAAGGGCAT
hsa-miR-1275	110	GTGGGGGAGAGGCTGTC
hsa-miR-500a-3p	29	ATGCACCTGGGCAAGGATTCTG
hsa-miR-142-3p	15	TGTAGTGTTTCCTACTTTATGGA
hsa-miR-22-3p	271462	AAGCTGCCAGTTGAAGAACTGT
hsa-miR-570-5p	2	AAAGGTAATTGCAGTTTTTCCC
hsa-miR-411-5p	4451	TAGTAGACCGTATAGCGTACG
hsa-miR-891b	5	TGCAACTTACCTGAGTCATTGA
hsa-miR-365a-3p	82	TAATGCCCCTAAAAATCCTTAT
hsa-miR-27a-3p	6022	TTCACAGTGGCTAAGTTCCGC
hsa-miR-3152-5p	4	ATTGCCTCTGTTCTAACACAAG
hsa-miR-744-3p	12	CTGTTGCCACTAACCTCAACCT
hsa-miR-671-5p	12	AGGAAGCCCTGGAGGGGCTGGAG
hsa-miR-1285-5p	1	GATCTCACTTTGTTGCCCAGG
hsa-miR-3919	1	GCAGAGAACAAAGGACTCAGT
hsa-miR-539-5p	5	GGAGAAATTATCCTTGGTGTGT
hsa-miR-33b-5p	2	GTGCATTGCTGTTGCATTGC
hsa-miR-502-3p	9	AATGCACCTGGGCAAGGATTCA
hsa-miR-34c-5p	27	AGGCAGTGTAGTTAGCTGATTGC
hsa-miR-522-3p	1	AAAATGGTTCCCTTTAGAGTGT
hsa-miR-373-3p	14	GAAGTGCTTCGATTTTGGGGTGT
hsa-miR-1254	4	AGCCTGGAAGCTGGAGCCTGCAGT
hsa-miR-365b-5p	1	AGGGACTTTCAGGGGCAGCTGT
hsa-miR-3619-3p	2	GGGACCATCCTGCCTGCTGTGG
hsa-miR-185-5p	126	TGGAGAGAAAGGCAGTTCCTGA
hsa-miR-517a-3p	1	ATCGTGCATCCCTTTAGAGTGT
hsa-miR-873-5p	61	GCAGGAACTTGTGAGTCTCCT
hsa-miR-5698	1	TGGGGGAGTGCAGTGATTGTGG
hsa-miR-2114-5p	1	TAGTCCCTTCCTTGAAGCGGTC
hsa-miR-888-5p	15	TACTCAAAAAGCTGTCAGTCA
hsa-miR-1180-3p	63	TTTCCGGCTCGCGTGGGTGTGT
hsa-miR-222-5p	3	CTCAGTAGCCAGTGTAGATCCT
hsa-miR-542-3p	70	TGTGACAGATTGATAACTGAAA
hsa-miR-4768-5p	5	ATTCTCTCTGGATCCCATGGAT
hsa-miR-589-5p	3	TGAGAACCACGTCTGCTCTGAG
hsa-miR-181c-3p	8	AACCATCGACCGTTGAGTGGAC
hsa-miR-517b-3p	1	ATCGTGCATCCCTTTAGAGTGT
hsa-miR-548o-3p	62	CCAAAACTGCAGTTACTTTTGC
hsa-miR-181a-2-3p	731	ACCACTGACCGTTGACTGTACC
hsa-miR-335-3p	727	TTTTTCATTATTGCTCCTGACC
hsa-miR-219a-1-3p	22	AGAGTTGAGTCTGGACGTCCCG
hsa-miR-27a-5p	567	AGGGCTTAGCTGCTTGTGAGCA
hsa-miR-450a-5p	93	TTTTGCGATGTGTTCCTAATAT
hsa-miR-3163	1	TATAAAATGAGGGCAGTAAGAC
hsa-miR-18a-5p	226	TAAGGTGCATCTAGTGCAGATAG
hsa-miR-1301-3p	2	TTGCAGCTGCCTGGGAGTGACTTC
hsa-miR-9-5p	6046	TCTTTGGTTATCTAGCTGTATGA
hsa-miR-3943	1	TAGCCCCCAGGCTTCACTTGGCG
hsa-miR-7-1-3p	27	CAACAAATCACAGTCTGCCATA
hsa-miR-892c-3p	9	CACTGTTTCCTTTCTGAGTGGA
hsa-miR-125a-5p	6081	TCCCTGAGACCCTTTAACCTGTGA
hsa-miR-337-5p	14	GAACGGCTTCATACAGGAGTT
hsa-miR-3617-5p	22	AAAGACATAGTTGCAAGATGGG
hsa-miR-374a-5p	211	TTATAATACAACCTGATAAGTG
hsa-miR-28-3p	9635	CACTAGATTGTGAGCTCCTGGA
hsa-miR-3140-3p	1	AGCTTTTGGGAATTCAGGTAGT
hsa-miR-10a-5p	14034	TACCCTGTAGATCCGAATTTGTG
hsa-miR-493-3p	141	TGAAGGTCTACTGTGTGCCAGG
hsa-miR-99a-5p	1183	AACCCGTAGATCCGATCTTGTG
hsa-miR-196a-5p	50	TAGGTAGTTTCATGTTGTTGGG
hsa-miR-3928-3p	4	GGAGGAACCTTGGAGCTTCGGC
hsa-miR-3607-3p	10	ACTGTAAACGCTTTCTGATG
hsa-miR-548a-5p	3	AAAAGTAATTGCGAGTTTTACC
hsa-miR-526b-3p	1	GAAAGTGCTTCCTTTTAGAGGC
hsa-miR-497-5p	146	CAGCAGCACACTGTGGTTTGT
hsa-miR-101-3p	1013	TACAGTACTGTGATAACTGAA
hsa-miR-3134	2	TGATGGATAAAAGACTACATATT
hsa-miR-127-5p	21	CTGAAGCTCAGAGGGCTCTGAT
hsa-miR-193b-3p	746	AACTGGCCCTCAAAGTCCCGCT
hsa-miR-3620-3p	1	TCACCCTGCATCCCGCACCCAG
hsa-miR-589-3p	17	TCAGAACAAATGCCGGTTCCCAGA
hsa-miR-493-5p	313	TTGTACATGGTAGGCTTTCATT
hsa-miR-629-5p	50	TGGGTTTACGTTGGGAGAACT
hsa-miR-4423-5p	10	AGTTGCCTTTTTGTTCCCATGC
hsa-miR-24-3p	408	TGGCTCAGTTCAGCAGGAACAG
hsa-miR-3934-5p	7	TCAGGTGTGGAAACTGAGGCAG
hsa-miR-22-5p	416	AGTTCTTCAGTGGCAAGCTTTA
hsa-miR-28-5p	634	AAGGAGCTCACAGTCTATTGAG
hsa-miR-625-3p	97	GACTATAGAACTTTCCCCCTCA
hsa-miR-323a-3p	68	CACATTACACGGTCGACCTCT
hsa-miR-616-5p	18	ACTCAAAACCCTTCAGTGACTT
hsa-miR-138-5p	3501	AGCTGGTGTTGTGAATCAGGCCG
hsa-miR-3117-3p	12	ATAGGACTCATATAGTGCCAG
hsa-miR-3065-3p	10	TCAGCACCAGGATATTGTTGGAG
hsa-miR-365a-5p	1	AGGGACTTTTGGGGGCAGATGTG
hsa-miR-129-5p	239	CTTTTTGCGGTCTGGGCTTGC
hsa-miR-380-3p	1	TATGTAATATGGTCCACATCTT
hsa-miR-539-3p	45	ATCATACAAGGACAATTTCTTT
hsa-miR-548n	4	CAAAAGTAATTGTGGATTTTGT
hsa-miR-892b	8	CACTGGCTCCTTTCTGGGTAGA
hsa-miR-3942-5p	1	AAGCAATACTGTTACCTGAAAT
hsa-miR-182-5p	10009	TTTGGCAATGGTAGAACTCACACT
hsa-let-7e-3p	42	CTATACGGCCTCCTAGCTTTCC
hsa-miR-659-5p	4	AGGACCTTCCCTGAACCAAGGA
hsa-miR-3180-3p	3	TGGGGCGGAGCTTCCGGAGGCC
hsa-miR-411-3p	8	TATGTAACACGGTCCACTAACC
hsa-miR-15b-3p	76	CGAATCATTATTTGCTGCTCTA
hsa-miR-664b-3p	3	TTCATTTGCCTCCCAGCCTACA
hsa-miR-4645-3p	2	AGACAGTAGTTCTTGCCTGGTT
hsa-miR-4645-3p	3	AGACAGTAGTTCTTGCCTGGTT
hsa-miR-196b-5p	1	TAGGTAGTTTCCTGTTGTTGGG
hsa-miR-181b-5p	1037	AACATTCATTGCTGTCGGTGGGT
hsa-miR-132-5p	38	ACCGTGGCTTTCGATTGTTACT
hsa-miR-6509-5p	6	ATTAGGTAGTGGCAGTGGAAC
hsa-miR-409-5p	5	AGGTTACCCGAGCAACTTTGCAT
hsa-miR-3909	74	TGTCCTCTAGGGCCTGCAGTCT
hsa-miR-30c-5p	343	TGTAAACATCCTACACTCTCAGC
hsa-miR-455-5p	584	TATGTGCCTTTGGACTACATCG
hsa-miR-5585-3p	2	CTGAATAGCTGGGACTACAGGT
hsa-miR-203a	3	GTGAAATGTTTAGGACCACTAG
hsa-miR-195-3p	31	CCAATATTGGCTGTGCTGCTCC
hsa-miR-1303	2	TTTAGAGACGGGGTCTTGCTCT
hsa-miR-624-5p	1	TAGTACCAGTACCTTGTGTTCA
hsa-miR-193b-5p	8	CGGGGTTTTGAGGGCGAGATGA
hsa-miR-1304-5p	1	TTTGAGGCTACAGTGAGATGTG
hsa-miR-550a-5p	8	AGTGCCTGAGGGAGTAAGAGCCC
hsa-miR-3605-5p	17	TGAGGATGGATAGCAAGGAAGCC
hsa-miR-1268b	1	CGGGCGTGGTGGTGGGGGTG
hsa-miR-299-5p	29	TGGTTTACCGTCCCACATACAT
hsa-miR-30b-3p	18	CTGGGAGGTGGATGTTTACTTC
hsa-miR-615-3p	9	TCCGAGCCTGGGTCTCCCTCTT
hsa-miR-1185-2-3p	5	ATATACAGGGGGAGACTCTCAT
hsa-miR-5581-3p	6	TTCCATGCCTCCTAGAAGTTCC
hsa-miR-10b-3p	5	ACAGATTCGATTCTAGGGGAAT
hsa-miR-29b-3p	2851	TAGCACCATTTGAAATCAGTGTT
hsa-miR-454-5p	5	ACCCTATCAATATTGTCTCTGC
hsa-miR-6513-5p	1	TTTGGGATTGACGCCACATGTCT
hsa-miR-431-5p	38	TGTCTTGCAGGCCGTCATGCA
hsa-miR-92a-3p	111204	TATTGCACTTGTCCCGGCCTGT
hsa-miR-337-3p	41	CTCCTATATGATGCCTTTCTTC
hsa-miR-1305	9	TTTTCAACTCTAATGGGAGAGA
hsa-miR-598-3p	178	TACGTCATCGTTGTCATCGTCA
hsa-miR-937-3p	9	ATCCGCGCTCTGACTCTCTGCC
hsa-miR-548i	7	AAAAGTAATTGCGGATTTTGCC
hsa-miR-660-5p	284	TACCCATTGCATATCGGAGTTG
hsa-miR-421	31	ATCAACAGACATTAATTGGGCGC
hsa-miR-151a-5p	6198	TCGAGGAGCTCACAGTCTAGT
hsa-miR-29a-5p	78	ACTGATTTCTTTTGGTGTTCAG
hsa-miR-151a-3p	6894	CTAGACTGAAGCTCCTTGAGG
hsa-miR-329-3p	7	AACACACCTGGTTAACCTCTTT
hsa-miR-153-3p	95	TTGCATAGTCACAAAAGTGATC
hsa-miR-26b-3p	72	CCTGTTCTCCATTACTTGGCTC
hsa-miR-590-5p	15	GAGCTTATTCATAAAAGTGCAG
hsa-miR-582-3p	58	TAACTGGTTGAACAACTGAACC
hsa-miR-148a-3p	154	TCAGTGCACTACAGAACTTTGT
hsa-miR-106b-3p	34	CCGCACTGTGGGTACTTGCTGC
hsa-miR-489-3p	14	GTGACATCACATATACGGCAGC
hsa-miR-570-3p	1	CGAAAACAGCAATTACCTTTGC
hsa-miR-129-2-3p	43	AAGCCCTTACCCCAAAAAGCAT
hsa-miR-324-3p	3	ACTGCCCCAGGTGCTGCTGG
hsa-miR-4492	2	GGGGCTGGGCGCGCGCC
hsa-miR-98-5p	2884	TGAGGTAGTAAGTTGTATTGTT
hsa-miR-29a-3p	17081	TAGCACCATCTGAAATCGGTTA
hsa-miR-362-5p	122	AATCCTTGGAACCTAGGTGTGAGT
hsa-miR-505-3p	8	CGTCAACACTTGCTGGTTTCCT
hsa-miR-15a-5p	485	TAGCAGCACATAATGGTTTGTG
hsa-miR-484	349	TCAGGCTCAGTCCCCTCCCGAT
hsa-miR-382-3p	55	AATCATTCACGGACAACACTT
hsa-miR-432-5p	71	TCTTGGAGTAGGTCATTGGGTGG
hsa-miR-204-3p	1	GCTGGGAAGGCAAAGGGACGT
hsa-miR-6724-5p	1	CTGGGCCCGCGGCGGGCGTGGGG
hsa-miR-3923	1	AACTAGTAATGTTGGATTAGGG
hsa-miR-222-3p	853	AGCTACATCTGGCTACTGGGT
hsa-miR-4796-5p	1	TGTCTATACTCTGTCACTTTAC
hsa-miR-548at-5p	1	AAAAGTTATTGCGGTTTTGGCT
hsa-miR-664a-3p	137	TATTCATTTATCCCCAGCCTACA
hsa-miR-143-5p	1	GGTGCAGTGCTGCATCTCTGGT
hsa-miR-215-5p	51	ATGACCTATGAATTGACAGAC
hsa-miR-4522	1	TGACTCTGCCTGTAGGCCGGT
hsa-miR-503-5p	8	TAGCAGCGGGAACAGTTCTGCAG
hsa-miR-767-3p	1	TCTGCTCATACCCCATGGTTTCT
hsa-miR-193a-3p	205	AACTGGCCTACAAAGTCCCAGT
hsa-miR-1185-5p	9	AGAGGATACCCTTTGTATGTT
hsa-miR-1260b	4	ATCCCACCACTGCCACCAT
hsa-miR-1538	1	CGGCCCGGGCTGCTGCTGTTCCT
hsa-miR-30c-2-3p	44	CTGGGAGAAGGCTGTTTACTCT
hsa-miR-30e-3p	1557	CTTTCAGTCGGATGTTTACAGC
hsa-miR-149-5p	56	TCTGGCTCCGTGTCTTCACTCCC
hsa-miR-221-3p	24477	AGCTACATTGTCTGCTGGGTTTC
hsa-miR-4636	2	AACTCGTGTTCAAAGCCTTTAG
hsa-miR-652-3p	8	AATGGCGCCACTAGGGTTGTG
hsa-miR-1262	4	ATGGGTGAATTTGTAGAAGGAT
hsa-miR-2115-5p	2	AGCTTCCATGACTCCTGATGGA
hsa-miR-4662a-5p	49	TTAGCCAATTGTCCATCTTTAG
hsa-miR-374b-5p	150	ATATAATACAACCTGCTAAGTG
hsa-miR-30c-1-3p	74	CTGGGAGAGGGTTGTTTACTCC
hsa-miR-212-3p	26	TAACAGTCTCCAGTCACGGCC
hsa-miR-561-5p	274	ATCAAGGATCTTAAACTTTGCC
hsa-miR-3158-3p	26	AAGGGCTTCCTCTCTGCAGGAC
hsa-miR-3913-5p	11	TTTGGGACTGATCTTGATGTCT
hsa-miR-125b-5p	11059	TCCCTGAGACCCTAACTTGTGA
hsa-miR-592	7	TTGTGTCAATATGCGATGATGT
hsa-miR-4773	2	CAGAACAGGAGCATAGAAAGGC
hsa-miR-940	6	AAGGCAGGGCCCCCGCTCCCC
hsa-miR-671-3p	601	TCCGGTTCTCAGGGCTCCACC
hsa-miR-184	2	TGGACGGAGAACTGATAAGGGT
hsa-miR-93-3p	4	ACTGCTGAGCTAGCACTTCCCG
hsa-miR-135b-5p	15	TATGGCTTTTCATTCCTATGTGA
hsa-miR-195-5p	212	TAGCAGCACAGAAATATTGGC
hsa-miR-125a-3p	110	ACAGGTGAGGTTCTTGGGAGCC
hsa-let-7a-2-3p	72	CTGTACAGCCTCCTAGCTTTCC
hsa-miR-3121-3p	2	TAAATAGAGTAGGCAAAGGACA
hsa-miR-450b-5p	28	TTTTGCAATATGTTCCTGAATA
hsa-miR-1228-5p	1	GTGGGCGGGGGCAGGTGTGTG
hsa-miR-642a-5p	2	GTCCCTCTCCAAATGTGTCTTG
hsa-miR-299-3p	203	TATGTGGGATGGTAAACCGCTT
hsa-miR-548j-5p	1	AAAAGTAATTGCGGTCTTTGGT
hsa-miR-3174	2	TAGTGAGTTAGAGATGCAGAGCC
hsa-miR-25-5p	15	AGGCGGAGACTTGGGCAATTG
hsa-miR-3939	2	TACGCGCAGACCACAGGATGTC
hsa-miR-424-5p	89	CAGCAGCAATTCATGTTTTGAA
hsa-miR-194-5p	87	TGTAACAGCAACTCCATGTGGA
hsa-miR-548b-3p	1	CAAGAACCTCAGTTGCTTTTGT
hsa-miR-1322	2	GATGATGCTGCTGATGCTG
hsa-miR-148a-5p	8	AAAGTTCTGAGACACTCCGACT
hsa-miR-3944-3p	1	TTCGGGCTGGCCTGCTGCTCCGG
hsa-miR-548a-3p	2	CAAAACTGGCAATTACTTTTGC
hsa-miR-1255a	2	AGGATGAGCAAAGAAAGTAGATT
hsa-miR-99b-5p	7047	CACCCGTAGAACCGACCTTGCG
hsa-miR-548au-5p	3	AAAAGTAATTGCGGTTTTTGC
hsa-miR-221-5p	25	ACCTGGCATACAATGTAGATTT
hsa-miR-2964a-3p	2	AGAATTGCGTTTGGACAATCAGT
hsa-miR-550a-3p	17	TGTCTTACTCCCTCAGGCACAT
hsa-miR-361-3p	33	TCCCCCAGGTGTGATTCTGATTT
hsa-let-7e-5p	10586	TGAGGTAGGAGGTTGTATAGTT
hsa-miR-628-5p	24	ATGCTGACATATTTACTAGAGG
hsa-let-7f-1-3p	1	CTATACAATCTATTGCCTTCCC
hsa-miR-100-3p	4110	CAAGCTTGTATCTATAGGTATG
hsa-miR-3133	4	TAAAGAACTCTTAAAACCCAAT
hsa-miR-345-5p	209	GCTGACTCCTAGTCCAGGGCTC
hsa-miR-877-5p	2	GTAGAGGAGATGGCGCAGGG
hsa-miR-27b-5p	255	AGAGCTTAGCTGATTGGTGAAC
hsa-miR-5000-3p	19	TCAGGACACTTCTGAACTTGGA
hsa-miR-3929	1	GAGGCTGATGTGAGTAGACCACT
hsa-miR-1256	1	AGGCATTGACTTCTCACTAGCT
hsa-miR-105-5p	1	TCAAATGCTCAGACTCCTGTGGT
hsa-miR-4755-3p	1	AGCCAGGCTCTGAAGGGAAAGT
hsa-miR-199a-3p	3	ACAGTAGTCTGCACATTGGTTA
hsa-miR-30d-3p	125	CTTTCAGTCAGATGTTTGCTGC
hsa-miR-125b-1-3p	1980	ACGGGTTAGGCTCTTGGGAGCT
hsa-miR-190a-5p	15	TGATATGTTTGATATATTAGGT
hsa-miR-32-3p	1	CAATTTAGTGTGTGTGATATTT
hsa-miR-1307-5p	1275	TCGACCGGACCTCGACCGGCT
hsa-miR-4435	37	ATGGCCAGAGCTCACACAGAGG
hsa-miR-708-5p	644	AAGGAGCTTACAATCTAGCTGGG
hsa-miR-548ab	9	AAAAGTAATTGTGGATTTTGCT
hsa-miR-181a-3p	2717	ACCATCGACCGTTGATTGTACC
hsa-miR-34a-5p	4005	TGGCAGTGTCTTAGCTGGTTGT
hsa-miR-335-5p	74	TCAAGAGCAATAACGAAAAATGT
hsa-miR-26a-5p	27491	TTCAAGTAATCCAGGATAGGCT
hsa-miR-99b-3p	76	CAAGCTCGTGTCTGTGGGTCCG
hsa-miR-320a	2761	AAAAGCTGGGTTGAGAGGGCGA
hsa-miR-16-2-3p	11	CCAATATTACTGTGCTGCTTTA
hsa-miR-181a-5p	26487	AACATTCAACGCTGTCGGTGAGT
hsa-miR-1249	9	ACGCCCTTCCCCCCCTTCTTCA
hsa-miR-3130-3p	1	GCTGCACCGGAGACTGGGTAA
hsa-miR-320b	4	AAAAGCTGGGTTGAGAGGGCAA
hsa-miR-5583-3p	1	GAATATGGGTATATTAGTTTGG
hsa-let-7a-5p	263317	TGAGGTAGTAGGTTGTATAGTT
hsa-miR-192-5p	9042	CTGACCTATGAATTGACAGCC
hsa-miR-7-5p	23	TGGAAGACTAGTGATTTTGTTGT
hsa-miR-548l	2	AAAAGTATTTGCGGGTTTTGTC
hsa-miR-3136-5p	2	CTGACTGAATAGGTAGGGTCATT
hsa-miR-499a-3p	1	AACATCACAGCAAGTCTGTGCT
hsa-miR-548e-3p	16	AAAAACTGAGACTACTTTTGCA
hsa-miR-629-3p	48	GTTCTCCCAACGTAAGCCCAGC
hsa-miR-130b-3p	267	CAGTGCAATGATGAAAGGGCAT
hsa-miR-655-3p	80	ATAATACATGGTTAACCTCTTT
hsa-miR-377-3p	36	ATCACACAAAGGCAACTTTTGT
hsa-miR-891a-5p	1571	TGCAACGAACCTGAGCCACTGA
hsa-miR-137	1	TTATTGCTTAAGAATACGCGTAG
hsa-miR-199b-3p	3	ACAGTAGTCTGCACATTGGTTA
hsa-miR-454-3p	143	TAGTGCAATATTGCTTATAGGGT
hsa-miR-331-3p	45	GCCCCTGGGCCTATCCTAGAA
hsa-miR-1278	2	TAGTACTGTGCATATCATCTAT
hsa-miR-187-3p	2	TCGTGTCTTGTGTTGCAGCCGG
hsa-miR-577	156	TAGATAAAATATTGGTACCTG
hsa-miR-382-5p	73	GAAGTTGTTCGTGGTGGATTCG
hsa-miR-3129-3p	8	AAACTAATCTCTACACTGCTGC
hsa-miR-4746-5p	26	CCGGTCCCAGGAGAACCTGCAGA
hsa-miR-107	86	AGCAGCATTGTACAGGGCTATCA
hsa-miR-376a-5p	14	GTAGATTCTCCTTCTATGAGTA
hsa-miR-188-5p	2	CATCCCTTGCATGGTGGAGGG
hsa-miR-4775	177	TTAATTTTTTGTTTCGGTCACT
hsa-miR-495-3p	19	AAACAAACATGGTGCACTTCTT
hsa-miR-409-3p	2571	GAATGTTGCTCGGTGAACCCCT
hsa-miR-204-5p	489	TTCCCTTTGTCATCCTATGCCT
hsa-miR-627-5p	12	GTGAGTCTCTAAGAAAAGAGGA
hsa-miR-3940-3p	7	CAGCCCGGATCCCAGCCCACTT
hsa-miR-4787-3p	3	GATGCGCCGCCCACTGCCCCGCGC
hsa-miR-218-2-3p	1	CATGGTTCTGTCAAGCACCGCG
hsa-miR-212-5p	6	ACCTTGGCTCTAGACTGCTTACT
hsa-miR-183-5p	253	TATGGCACTGGTAGAATTCACT
hsa-miR-548ai	2	AAAGGTAATTGCAGTTTTTCCC
hsa-miR-501-3p	28	AATGCACCCGGGCAAGGATTCT
hsa-miR-574-5p	333	TGAGTGTGTGTGTGTGAGTGTGT
hsa-miR-4767	1	CGCGGGCGCTCCTGGCCGCCGCC
hsa-miR-296-3p	7	GAGGGTTGGGTGGAGGCTCTCC
hsa-miR-4423-3p	1	ATAGGCACCAAAAAGCAACAA
hsa-miR-1197	16	TAGGACACATGGTCTACTTCT
hsa-miR-27b-3p	18699	TTCACAGTGGCTAAGTTCTGC
hsa-miR-21-5p	299908	TAGCTTATCAGACTGATGTTGA
hsa-miR-197-3p	1005	TTCACCACCTTCTCCACCCAGC
hsa-miR-372-3p	2	AAAGTGCTGCGACATTTGAGCGT
hsa-miR-4786-5p	3	TGAGACCAGGACTGGATGCACC
hsa-miR-24-2-5p	5	TGCCTACTGAGCTGAAACACAG
hsa-miR-1185-1-3p	16	ATATACAGGGGGAGACTCTTAT
hsa-miR-433-3p	8	ATCATGATGGGCTCCTCGGTGT
hsa-miR-145-5p	80	GTCCAGTTTTCCCAGGAATCCCT
hsa-miR-4661-5p	4	AACTAGCTCTGTGGATCCTGAC
hsa-miR-2355-5p	11	ATCCCCAGATACAATGGACAA
hsa-miR-16-5p	23134	TAGCAGCACGTAAATATTGGCG
hsa-miR-1293	2	TGGGTGGTCTGGAGATTTGTGC
hsa-miR-4785	3	AGAGTCGGCGACGCCGCCAGC
hsa-miR-3177-3p	2	TGCACGGCACTGGGGACACGT
hsa-miR-191-5p	58192	CAACGGAATCCCAAAAGCAGCTG
hsa-miR-4687-5p	3	CAGCCCTCCTCCCGCACCCAAA
>hsa-miR-627-3p	2	TCTTTTCTTTGAGACTCACT
>hsa-miR-5699-5p	10	TGCCCCAACAAGGAAGGACAAG
>hsa-miR-6726-5p	1	CGGGAGCTGGGGTCTGCAGGT
>hsa-miR-889-5p	1	AATGGCTGTCCGTAGTATGGTC
>hsa-miR-942-3p	2	CACATGGCCGAAACAGAGAAGT
>hsa-miR-128-1-5p	28	CGGGGCCGTAGCACTGTCTGAGA
>hsa-miR-7974	155	AGGCTGTGATGCTCTCCTGAGCCC
>hsa-miR-412-5p	5	TGGTCGACCAGTTGGAAAGTAAT
>hsa-miR-6753-3p	2	TGGTCTGTCTCTGCCCTGGCAC
>hsa-miR-152-5p	156	AGGTTCTGTGATACACTCCGACT
>hsa-miR-656-5p	1	AGGTTGCCTGTGAGGTGTTCA
>hsa-miR-210-5p	167	AGCCCCTGCCCACCGCACACTG
>hsa-miR-6741-3p	1	TCGGCTCTCTCCCTCACCCTAG
>hsa-miR-605-3p	1	AGAAGGCACTATGAGATTTAGA
>hsa-miR-7705	2	AATAGCTCAGAATGTCAGTTCTG
>hsa-miR-190a-3p	2	CTATATATCAAACATATTCCT
>hsa-miR-6818-5p	1	TTGTGTGAGTACAGAGAGCATC
>hsa-miR-548e-5p	4	CAAAAGCAATCGCGGTTTTTGC
>hsa-miR-487a-5p	1	GTGGTTATCCCTGCTGTGTTCG
>hsa-miR-653-3p	1	TTCACTGGAGTTTGTTTCAATA
>hsa-miR-6852-5p	2	CCCTGGGGTTCTGAGGACATG
>hsa-miR-874-5p	25	CGGCCCCACGCACCAGGGTAAGA
>hsa-miR-7706	49	TGAAGCGCCTGTGCTCTGCCGAGA
>hsa-miR-6766-3p	1	TGATTGTCTTCCCCCACCCTCA
>hsa-miR-6830-5p	1	CCAAGGAAGGAGGCTGGACATC
>hsa-miR-6850-3p	1	CCCGGCCGGAACGCCGCACT
>hsa-miR-370-5p	1	CAGGTCACGTCTCTGCAGTTAC
>hsa-miR-6803-3p	1	TCCCTCGCCTTCTCACCCTCAG
>hsa-miR-1908-3p	1	CCGGCCGCCGGCTCCGCCCCG
>hsa-miR-6780b-3p	2	TCCCTTGTCTCCTTTCCCTAG
>hsa-miR-433-5p	2	TACGGTGAGCCTGTCATTATTC
>hsa-miR-6749-3p	1	CTCCTCCCCTGCCTGGCCCAG
>hsa-miR-219b-3p	2	AGAATTGCGTTTGGACAATCAGT
>hsa-miR-219b-5p	1	AGATGTCCAGCCACAATTCTCG
