# Supplementary material for: Hypoxic signature of microRNAs in glioblastoma: insights from small RNA deep sequencing
Source: BMC Genomics. 2014 Aug 17;15(1):686. doi: 10.1186/1471-2164-15-686 (PMC4148931; doi:10.1186/1471-2164-15-686)
Supplement: Supplementary file 3 — Additional file 3: List of up-regulated (Sheet 1) and down-regulated (Sheet 2) miRNAs showing > 1.5-fold difference in response to hypoxia in U87MG cells, as determined by deep sequencing. The data were normalised using TPM or RPKM for each sample. (XLSX 25 KB) [file 12864_2014_6378_MOESM3_ESM.xlsx]

## Sheet: Hypoxia_Up
MiRNA	Frequency Normoxia	Frequency Hypoxia	TPM Normoxia	TPM Hypoxia	Fold Change (TPM)	RPKM Normoxia	RPKM Hypoxia	Fold Change (RPKM)
miR-210-3p	396	7252	54.2622	1379.7	25.4265	2.46646	62.7136	25.4265
miR-210-5p	19	167	2.6035	31.7719	12.2035	0.11834	1.44418	12.2036
miR-196a-5p	10	50	1.37026	9.51254	6.94214	0.0622845	0.432388	6.94215
miR-629-3p	10	48	1.37026	9.13203	6.66445	0.0622845	0.415092	6.66446
miR-455-3p	30	125	4.11077	23.7813	5.78512	0.195751	1.13244	5.78512
miR-23b-3p	169	694	23.1574	132.034	5.70159	1.10273	6.28733	5.7016
miR-335-3p	182	727	24.9387	138.312	5.54608	1.13358	6.28692	5.54609
miR-335-5p	23	74	3.15159	14.0786	4.46714	0.137026	0.612111	4.46712
miR-129-5p	80	239	10.9621	45.4699	4.14792	0.522003	2.16523	4.14793
miR-708-5p	228	644	31.2419	122.521	3.92169	1.35834	5.32702	3.9217
miR-342-3p	12	32	1.64431	6.08802	3.70248	0.0714917	0.264697	3.70248
miR-132-5p	15	38	2.05539	7.22953	3.51735	0.0934267	0.328615	3.51735
miR-221-5p	10	25	1.37026	4.75627	3.47107	0.0622845	0.216194	3.47107
miR-193a-3p	85	205	11.6472	39.0014	3.34856	0.529418	1.77279	3.34857
miR-455-5p	245	584	33.5713	111.106	3.30955	1.52597	5.05029	3.30956
miR-382-3p	24	55	3.28862	10.4638	3.18182	0.156601	0.498276	3.18182
miR-129-2-3p	19	43	2.60349	8.18078	3.14224	0.11834	0.371854	3.14224
miR-183-5p	113	253	15.4839	48.1334	3.10861	0.703815	2.18788	3.10861
miR-324-5p	25	53	3.42565	10.0833	2.94347	0.148941	0.438404	2.94347
miR-598-3p	84	178	11.5102	33.8646	2.94214	0.52319	1.5393	2.94215
miR-497-5p	71	146	9.72883	27.7766	2.85508	0.463278	1.3227	2.85508
miR-664a-3p	71	137	9.72883	26.0643	2.67908	0.422993	1.13323	2.67908
miR-34c-5p	14	27	1.91836	5.13677	2.67769	0.083407	0.223338	2.67769
miR-340-5p	73	138	10.0029	26.2546	2.6247	0.454677	1.19339	2.6247
miR-655-3p	43	80	5.89211	15.2201	2.58313	0.267823	0.691821	2.58312
miR-219-1-3p	12	22	1.64431	4.18552	2.54546	0.0747414	0.190251	2.54545
miR-181d-5p	259	453	35.4897	86.1836	2.42841	1.54303	3.74711	2.42841
miR-590-3p	71	124	9.72883	23.5911	2.42487	0.463278	1.12339	2.42486
miR-376c-3p	191	333	26.1719	63.3535	2.42067	1.24628	3.01683	2.42067
miR-4286	53	91	7.26237	17.3128	2.3839	0.427198	1.0184	2.38391
miR-154-5p	63	107	8.63263	20.3568	2.35812	0.392392	0.92531	2.35813
miR-874-3p	56	95	7.67345	18.0738	2.35537	0.348793	0.821537	2.35537
miR-374b-5p	89	150	12.1953	28.5376	2.34005	0.554332	1.29716	2.34005
miR-1307-5p	760	1275	104.14	242.57	2.32927	4.95903	11.5509	2.32927
miR-143-3p	1199	1972	164.294	375.174	2.28355	7.82352	17.8654	2.28356
miR-1275	70	110	9.59181	20.9276	2.18182	0.564224	1.23103	2.18182
miR-328-3p	44	69	6.02914	13.1273	2.17731	0.274052	0.596695	2.17731
let-7a-3p	81	127	11.0991	24.1618	2.17692	0.528528	1.15056	2.17692
miR-22-5p	267	416	36.5859	79.1443	2.16325	1.663	3.59747	2.16325
miR-331-3p	29	45	3.97375	8.56128	2.15446	0.189226	0.40768	2.15446
miR-432-5p	46	71	6.30319	13.5078	2.14301	0.274052	0.587296	2.14301
miR-574-3p	1244	1918	170.46	364.901	2.14068	7.74819	16.5864	2.14068
miR-375	15	23	2.05539	4.37577	2.12892	0.0934267	0.198898	2.12893
miR-323a-3p	45	68	6.16616	12.937	2.09806	0.293627	0.61605	2.09807
miR-628-5p	16	24	2.19241	4.56602	2.08265	0.0996552	0.207546	2.08264
miR-218-5p	104	156	14.2507	29.6791	2.08264	0.678604	1.41329	2.08264
miR-454-3p	96	143	13.1545	27.2059	2.06818	0.571934	1.18286	2.06818
miR-542-3p	47	70	6.44021	13.3176	2.06788	0.292737	0.605343	2.06787
miR-132-3p	199	295	27.2681	56.124	2.05823	1.23946	2.55109	2.05822
miR-874-5p	17	25	2.3294	4.7563	2.04186	0.10128	0.206794	2.04181
miR-142-5p	131	192	17.9504	36.5281	2.03495	0.85478	1.73944	2.03495
miR-145-5p	55	80	7.53642	15.2201	2.01954	0.32767	0.661742	2.01953
miR-152-3p	77	112	10.551	21.3081	2.01953	0.502428	1.01467	2.01953
miR-450a-5p	64	93	8.76965	17.6933	2.01756	0.398621	0.804242	2.01756
miR-625-5p	21	30	2.87754	5.70752	1.98347	0.137026	0.271787	1.98347
miR-33a-5p	14	20	1.91836	3.80501	1.98347	0.0913506	0.181191	1.98347
miR-182-5p	7011	10009	960.688	1904.22	1.98214	40.0287	79.3425	1.98214
miR-26b-5p	666	925	91.2592	175.982	1.92838	4.34568	8.38009	1.92837
miR-212-3p	19	26	2.60349	4.94652	1.89996	0.123976	0.235549	1.89996
miR-139-5p	36	49	4.93293	9.32229	1.88981	0.214475	0.405317	1.88981
miR-548e-3p	12	16	1.64431	3.04401	1.85124	0.0747414	0.138364	1.85124
miR-130a-3p	299	395	40.9707	75.149	1.83421	1.86231	3.41587	1.83421
miR-153-3p	72	95	9.86586	18.0738	1.83195	0.448448	0.821537	1.83196
miR-99b-3p	58	76	7.9475	14.4591	1.81933	0.36125	0.65723	1.81932
miR-155-5p	638	818	87.4225	155.625	1.78015	3.80098	6.76631	1.78015
miR-339-5p	37	47	5.06996	8.94178	1.76368	0.220433	0.388773	1.76368
miR-5000-3p	15	19	2.05539	3.61476	1.75867	0.0934267	0.164307	1.75868
miR-195-5p	168	212	23.0203	40.3332	1.75207	1.09621	1.92063	1.75207
miR-3200-3p	12	15	1.64431	2.85376	1.73554	0.0747414	0.129716	1.73554
miR-142-3p	12	15	1.64431	2.85376	1.73554	0.0714917	0.124077	1.73554
miR-146b-5p	21	26	2.87754	4.94652	1.71901	0.130797	0.224842	1.71901
miR-3605-5p	14	17	1.91836	3.23426	1.68595	0.083407	0.14062	1.68595
miR-449a	43	52	5.89211	9.89304	1.67903	0.267823	0.449684	1.67903
miR-30e-5p	48	58	6.57724	11.0345	1.67768	0.298965	0.50157	1.67769
miR-3613-5p	71	85	9.72883	16.1713	1.6622	0.44222	0.73506	1.6622
miR-493-5p	262	313	35.9008	59.5485	1.6587	1.63185	2.70675	1.6587
miR-222-3p	726	853	99.4808	162.284	1.63131	4.73718	7.7278	1.63131
let-7i-3p	109	128	14.9358	24.3521	1.63045	0.678901	1.10691	1.63045
miR-193b-3p	639	746	87.5595	141.927	1.62092	3.97998	6.45123	1.62092
miR-504-5p	12	14	1.64431	2.66351	1.61983	0.0747414	0.121069	1.61983
miR-30a-5p	266	307	36.4489	58.407	1.60244	1.65677	2.65486	1.60244
miR-23a-3p	4859	5593	665.809	1064.07	1.59816	31.7052	50.6701	1.59817
miR-1296-5p	202	231	27.6792	43.9479	1.58776	1.25815	1.99763	1.58776
miR-134-5p	185	211	25.3498	40.1429	1.58356	1.15226	1.82468	1.58356
miR-99a-3p	51	58	6.98832	11.0345	1.57899	0.317651	0.50157	1.579
let-7i-5p	33730	38130	4621.88	7254.26	1.56955	210.086	329.739	1.56955
miR-7-1-3p	24	27	3.28862	5.13677	1.56198	0.149483	0.23349	1.56198
miR-1285-3p	289	319	39.6005	60.69	1.53256	1.80002	2.75864	1.53256
miR-362-5p	111	122	15.2099	23.2106	1.52602	0.633744	0.967108	1.52602
miR-9-5p	5570	6046	763.234	1150.26	1.50709	33.1841	50.0111	1.50708
miR-221-3p	22572	24477	3092.95	4656.77	1.50561	134.476	202.468	1.50561
miR-361-5p	546	591	74.8161	112.438	1.50286	3.40073	5.11083	1.50286
miR-27a-3p	5571	6022	763.371	1145.69	1.50083	36.351	54.5567	1.50083
miR-140-5p	75	81	10.2769	15.4103	1.49951	0.467134	0.700469	1.4995
miR-181c-5p	337	363	46.1777	69.061	1.49555	2.09899	3.13914	1.49555
miR-501-3p	26	28	3.56267	5.32702	1.49523	0.16194	0.242137	1.49523
miR-96-5p	53	57	7.26237	10.8443	1.49322	0.315755	0.471491	1.49322
miR-582-3p	54	58	7.39939	11.0345	1.49127	0.336336	0.50157	1.49128
miR-708-3p	183	196	25.0757	37.2891	1.48706	1.13981	1.69496	1.48706
miR-99b-5p	6643	7047	910.263	1340.7	1.47287	41.3756	60.9408	1.47287
miR-374a-5p	200	211	27.4052	40.1429	1.46479	1.24569	1.82468	1.46479
miR-320a	2643	2761	362.159	525.282	1.45042	16.4618	23.8765	1.45042

## Sheet: Hypoxia_Down
MiRNA	Frequency Normoxia	Frequency Hypoxia	TPM Normoxia	TPM Hypoxia	Fold Change (TPM)	RPKM Normoxia	RPKM Hypoxia	Fold Change (RPKM)
miR-29b-1-5p	183	37	25.0757	7.03928	3.56225	1.04482	0.293303	0.280721
miR-7974	606	155	83.0377	29.4888	2.81591	3.4599	1.2287	0.355126
miR-3607-3p	34	10	4.65888	1.90251	2.44881	0.232944	0.0951254	0.408362
miR-589-3p	57	17	7.81047	3.23426	2.41492	0.325436	0.134761	0.414093
miR-92b-3p	22444	7457	3075.41	1418.7	2.16777	139.791	64.4863	0.461305
miR-485-5p	48	16	6.57724	3.04401	2.16072	0.298965	0.138364	0.46281
miR-4662a-5p	147	49	20.1428	9.32229	2.16071	0.915582	0.42374	0.46281
miR-16-2-3p	33	11	4.52185	2.09276	2.16071	0.205539	0.0951254	0.46281
miR-20a-5p	5770	1968	790.639	374.413	2.11168	34.3756	16.2788	0.473558
miR-194-5p	249	87	34.1194	16.5518	2.06137	1.55088	0.752355	0.485114
miR-500a-3p	79	29	10.825	5.51727	1.96202	0.492047	0.250785	0.509677
miR-641	171	63	23.4314	11.9858	1.95493	0.976309	0.499408	0.511527
miR-548o-3p	168	62	23.0203	11.7955	1.95162	1.04638	0.536161	0.512397
miR-23a-5p	315	118	43.1631	22.4496	1.92267	1.96196	1.02044	0.52011
miR-489-3p	36	14	4.93293	2.66351	1.85204	0.224224	0.121069	0.539945
miR-423-5p	2968	1228	406.693	233.628	1.74077	17.6823	10.1577	0.574458
miR-1180-3p	150	63	20.5539	11.9858	1.71485	0.934267	0.544809	0.58314
miR-125b-1-3p	4624	1980	633.607	376.696	1.68201	28.8003	17.1226	0.594526
miR-424-3p	104	45	14.2507	8.56128	1.66455	0.678604	0.40768	0.600763
miR-3909	171	74	23.4314	14.0786	1.66433	1.06506	0.639934	0.600841
miR-17-5p	2816	1221	385.865	232.296	1.66109	16.7767	10.0998	0.602014
miR-484	794	349	108.799	66.3975	1.6386	4.94539	3.01807	0.610279
miR-421	70	31	9.59181	5.89777	1.62635	0.417035	0.256425	0.614876
miR-28-3p	21515	9635	2948.11	1833.07	1.60829	134.005	83.3212	0.621776
miR-345-5p	465	209	63.717	39.7624	1.60244	2.89623	1.80738	0.624047
miR-337-5p	31	14	4.2478	2.66351	1.59481	0.202276	0.126834	0.627033
miR-193a-5p	208	94	28.5014	17.8836	1.59372	1.29552	0.812889	0.627463
miR-185-5p	277	126	37.9562	23.9716	1.58338	1.72528	1.08962	0.63156
miR-92a-1-5p	138	63	18.9096	11.9858	1.57767	0.822155	0.521122	0.633848
miR-7706	105	49	14.3877	9.3223	1.54336	0.599488	0.388429	1.54337
miR-561-5p	587	274	80.4342	52.1287	1.54299	3.6561	2.36949	0.648091
miR-181a-2-3p	1565	731	214.445	139.073	1.54196	9.74752	6.32151	0.648525
miR-26a-2-3p	118	56	16.169	10.654	1.51765	0.734957	0.484275	0.658916
miR-374b-3p	82	39	11.2361	7.41978	1.51434	0.510733	0.337263	0.660351
let-7g-5p	17773	8534	2435.36	1623.6	1.49998	110.698	73.8	0.666677
miR-100-3p	8556	4110	1172.39	781.93	1.49935	53.2906	35.5423	0.666952
miR-671-3p	1235	601	169.227	114.341	1.48002	8.05842	5.44479	0.675665
miR-4435	75	37	10.2769	7.03928	1.45994	0.467134	0.319967	0.684959
miR-10b-5p	50598	25587	6933.23	4867.95	1.45426	301.445	211.65	0.702118
