# Supplementary material for: Hypoxic signature of microRNAs in glioblastoma: insights from small RNA deep sequencing
Source: BMC Genomics. 2014 Aug 17;15(1):686. doi: 10.1186/1471-2164-15-686 (PMC4148931; doi:10.1186/1471-2164-15-686)
Supplement: Supplementary file 4 — Additional file 4: List of the predicted novel miRNAs with their isomiR sequences. (XLSX 24 KB) [file 12864_2014_6378_MOESM4_ESM.xlsx]

## Sheet: Sheet1
S.No.	Sequence (putative precursor)	ID corresponding to the total list	Sequence (putative mature miRNA)	Length	Frequency in Normoxia	Frequency in Hypoxia	CID score	MiPred score (Real/Pseudo)	Percentage	Sequence(putative isomiR)	Length	Frequency
1	GAGGAAGCCGAACAUCGGGGUUCUCUGACUCACUCUGUACCCUCGAAUGAGUACGGGAUCUCUGUAGAUCGCCUUCCUC	iithsa_1	ATGAGTACGGGATCTCTGTAGA	22	1	1	-0.58	Real	57.8
2	GCATCACTCAGCATAAACTGCATGCCTGCACACCAGGCATGCAGTGATGTGCAGGCATGCAGTTTATGTTAAGTGATGC	iithsa_2	CATAAACTGCATGCCTGCACACC	23	2		-0.5	Real	80.1	CATAAACTGCATGCCTGCACACCA	24	1
3	GCTGTTGTCCCTAGGAGTCCTGTGTAGGTGCTGTTGGGCCTACAGAGGCCTCGTAGGTACAACAGC	iithsa_3	TGTCCCTAGGAGTCCTGTGTAG	22	1		-0.53	Real	86.4
4	CTGAGGGCTGATGACCTTTGATGACCATGATTGGAACTGAATGATCATCAGAGGTCATCTGTGCAG	iithsa_4	GCTGATGACCTTTGATGACCAT	22	1		-0.57	Real	70.3
5	GGGGGCACCCGGGCAGGGGTGCCAGATACAGTATTGTATCTGGCAACCTCCCGGGGCGCTC	iithsa_5	ACCCGGGCAGGGGTGCCAGAT	21	1		-0.57	Real	62.9
6	GGTGGTGGACCCCGCCCCCAGGGCCCGGTTGGCTGTGGCCCCGCCCCCGAGCCCTGGGGTCGGTGCTTGCTGCC	iithsa_6	CCCCGAGCCCTGGGGTCGGTGCT	23	2		-0.58	Real	54.4
7	CGGCGGCTAGTCCCAGGGCGCACCGCGGCGCCTCTGCCGGGCGCAGGCGGGCGGCGGGGCGCACGGGGGTGGCCGCCG	iithsa_7	GCGGCGGGGCGCACGGGGGTGGCC	24	2		-0.6	Real	56.8
8	CATATCCTCTGTTTAGCATCCTGTAGCCTGCATCCTACTCTGTAGGTTGTAGGATGCTAAACAGAGGATATG	iithsa_8	AGGTTGTAGGATGCTAAACAGA	22	1		-0.49	Real	80.1
9	GCAGTCCTCTGTTAGTTTTGCATAGTTGCACTACAAGAAGAATGTAGTTGTGCAAATCTATGCAAAACTGATGGTGGCCTGC	iithsa_9	GTTAGTTTTGCATAGTTGCACTA	23	1		-0.54	Real	80.9
10	CAAGTTTTGCAAATTGTTCCTGATGGAACACCTCCCGCCCAATACATTTAAATCTGAGGTTCTTTATCAGGACCAATTTGCAAAACTTG	iithsa_10	ATCAGGACCAATTTGCAAAACTT	23	1		-0.59	Real	72.3
11	GCCCTGCGGCCCCACGCACCAGGGTAAGAGAGACTCTCGCTTCCTGCCCTGGCCCGAGGGACCGACTGGC	iithsa_11	CGGCCCCACGCACCAGGGTAAG	22	24	25	-0.58	Real	53
12	CCACCCAGGGCTCCTGACTCCAGGTCCTGTGTGTTACCTAGAAATAGCACTGGACTTGGAGTCAGAAGGCCTGAGTGG	iithsa_12	CCTGACTCCAGGTCCTGTGTGTTA	24	2		-0.55	Real	80.5
13	GTGCAGATCCTTGGGAGCCCTGTTAGACTCTGGATTTTACACTTGGAGTGAACGGGCGCCATCCCGAGGCTTTGCAC	iithsa_13	TCCTTGGGAGCCCTGTTAGACTC	23	3		-0.58	Real	77.7
14	CCAGTCCGCCGGGAGACTTCTGCCTTTATCTGTTTTACACACTGGATGAACGCATGGCCTCTCGAAGGGCTGG	iithsa_14	TGAACGCATGGCCTCTCGAAG	21	1		-0.58	Real	73.1
15	GTGTCCTGCCAGTGGTTTTACCCTATGGTAGGTTACGTCATGCTGTTCTACCACAGGGTAGAACCACGGACAGGATAC	iithsa_15	ACCACAGGGTAGAACCACGGACA	23	129	138	-0.55	Real	80.2
16	CCAGGCGCAGGGCAGCCCCTGCCCACCGCACACTGCGCTGCCCCAGACCCACTGTGCGTGTGACAGCGGCTGATCTGTGCCTGG	iithsa_16	AGCCCCTGCCCACCGCACACTGC	23	12		-0.59	Real	66
17	AGTTTGGGGTGATTAAGTGCTAACAAAGACATGAAAGAGAGTCTTTGTTAGCACTTAACCACCCCAAACT	iithsa_17	CTTTGTTAGCACTTAACCACCC	22	2		-0.48	Real	75.3
18	TTTACCTCCATTCTTTCAGTGTCTCATGTTTTCTTAATTCTGAACATGAGAAAGAGAATGGACTTGAG	iithsa_18	AACATGAGAAAGAGAATGGACTTG	24	1		-0.57	Real	68.5
19	TCCCCCTCTCTAATCCTTGCTATCTGGGTGCTAGTGCTGGCTCAATGCAATGCACCTGGGCAAGGATTCAGAGAGGGGGA	iithsa_19	AATCCTTGCTATCTGGGTGCTAGT	24	9	20	-0.58	Real	75.1
20	GACTGCATGTCACAGGCAGATTCCTGGGCTCCACCTCAGGGACTGAGGGACTCAGGAATCGGCCTGTGGCATGCAGTC	iithsa_20	ATCGGCCTGTGGCATGCAGTC	21	1	3	-0.54	Real	74.3	AATCGGCCTGTGGCATGCAGTC	22	3
21	AGGTACTACTACACTTAACATGTTTTTATCAAAGAATAAAAATATGTTAAGTGTAGTAGTACCT	iithsa_21	ATATGTTAAGTGTAGTAGTACC	22	1		-0.48	Real	80.4
22	CCCGGGCTCCCCCGCTTCCGCCCGGCCGTGATTTGCTCCGGTTTCAAAAGGGAGGAAGGGCGGGAATGCTCGGG	iithsa_22	TCAAAAGGGAGGAAGGGCGGGAAT	24	1		-0.6	Real	55.6
23	GGGGCTTTCAAGTCACTAGTGGTTCCGTTTAGTAGATGATTGTGCATTGTTTCAAAATGGTGCCCTAGTGACTACAAAGCCCC	iithsa_23	CAAGTCACTAGTGGTTCCGTTTAG	24	1		-0.57	Real	84.2
24	TCCTTCCAGGATGTTAGGGGCTGGAGCTGCAGTGCAGTTAGGAACACACACAGGCCGGCCCTTCACAGCTTGGAGGGA	iithsa_24	CACAGGCCGGCCCTTCACAGCTT	23	1		-0.58	Real	74
25	TGTCTGTCAGGTCTATCTGGTGTATAGCGTTGCTCAAGTCCTCTATTTCTTTGAACAACAGTATACACCAAATAGATGTGATAGACA	iithsa_25	ATCTGGTGTATAGCGTTGCTCAA	23	1		-0.53	Real	81.2
26	CACATACCTATAGATACAAGCTTGTGCGGACTAATACCACAAGTTCGGATCTACGGGTTTGTG	iithsa_26	ACAAGTTCGGATCTACGGGTTTGT	24	2		-0.58	Real	72.9
27	TGGACCTGCTCTTACAAGTCACCACCTGCGAGCCTCATGAGCCGCTGGTGTGACTTGGACAGGACCA	iithsa_27	TTACAAGTCACCACCTGCGAGCCT	24	1		-0.59	Real	67.7
28	CCAGCCTGGCCTGTTTTAACCCTGTGCATTCTGGCCAATGAGAAACCCCAGGGTTTTGCAGACCGGGTCTGG	iithsa_28	CAGGGTTTTGCAGACCGGGTCT	22	1		-0.6	Real	77.6
29	ATGCCCCATCTCTAGTAGCCTTCTGTTATGAGTTACTGTAGTTATCTAGAGAGATTTCCAGTAACTCATAACAGGAGACTACTAGAGATGGGGCAT	iithsa_29	AGCCTTCTGTTATGAGTTACTG	22	1		-0.49	Real	82.7
30	CAGTTTTTGCGGTGATTAAACGGGAAGGATTTCAACAGAACTTCACCCCTTTAACTTTACGCCGATCATCAACTG	iithsa_30	ACTTTACGCCGATCATCAACT	21	1		-0.61	Real	53.7
31	CTATTTTTTTCTGTGGCAGTACTATGGCTCTTGAGAGCCAATGTTAAATCTTCAGGAAGAACTGG	iithsa_31	AATGTTAAATCTTCAGGAAGAACT	24	1		-0.6	Real	56.3
32	GCCGGGTTCTGGGGCCGGGGCTGCGCGCCCGACCGGGCCCAACCGCCTCCGCGGCCCGGCCCGGCCCGCGGCGGCCCCAGGCCCCACCGGC	iithsa_32	GGGCTGCGCGCCCGACCGGGCC	22	1		-0.59	Real	55.3
33	CCCAGGCCGAGGCCTCTCCCGAGTCTTCGCTGCGCGCCGCGCTCCGGGCGGACCGAGGGACGCGGGGAGCGGCTGCGGCGGGCCCTGTGGAGGCCTCGCGGGGCCTGGG	iithsa_33	GGGCGGACCGAGGGACGCGGGGAG	24	1		-0.61	Real	54.2	GGGCGGACCGAGGGACGCGGGGAG	24	1
34	CAGACCCGGGTGCTGGCGTGCAGGGGAAGGCGACGGCCGCTGCGCGCTGGTTCCCGGACCCTG	iithsa_34	GCTGCGCGCTGGTTCCCGGACC	22	1		-0.59	Real	61
35	GGGAGACCCTGGTCTGCACTCTATCTGTATTCTTACTGAAGGGAGTGCAGGGCAGGGTTTCCC	iithsa_35	GACCCTGGTCTGCACTCTATCTGT	24	2		-0.55	Real	84
36	TTTTATTGATGTTGCCATGGAACTAATTTAAGTTAAAAAAATTAGTTCTGTGGCAACATCGATAAAA	iithsa_36	ATTAGTTCTGTGGCAACATCGA	22	1		-0.48	Real	79.7	TTAGTTCTGTGGCAACATCGATA	23	1
37	ATACCATCACACCGGGGGTTAGAGCTTCAACCTCCAGTATGATGGTATTGAGGTTAGAGCTTCAACCTCCAGTGTGATGGTAT	iithsa_37	TTAGAGCTTCAACCTCCAGTGTGA	24	3		-0.54	Real	80.4
38	TTCTCCCCCATTCCCCTAGAGCTACAGCCCTCACTGTCCCGTGAGGGGAAAAGGCATGGTGACAATGGGGGCTGTAGCCCTAGGAGAACGGGGGAGAA	iithsa_38	ATGGGGGCTGTAGCCCTAGGAGA	23	1		-0.54	Real	74
39	GGACTACAAATGATGGTAGTCCTTGAATTTCAAGTCCTTGGGAGTTCAAGGCCTATCCTCATTTGTAGTTC	iithsa_39	CAAGGCCTATCCTCATTTGTAGT	23	1		-0.51	Real	76.9
40	CCTAGTCCCTGAGACCCTAACTTGTGAGGTATTTTAGTAACATCACAAGTCAGGCTCTTGGGACCTAGG	iithsa_40	ACAAGTCAGGCTCTTGGGACCTA	23	221	79	-0.54	Real	75.2
41	GCCTAGTAGACCGTAAGGATACAATGATTGAGATGCAATGTAAGTGCTGCAATCATTTATGCTTGCGGAGGACTAGGC	iithsa_41	GACCGTAAGGATACAATGATTG	22	2		-0.57	Real	73.2
42	CTTAGGACAGCTTTGGGCTCTTGAGCTGTCCTCTGTTGAAGCCGGGAAACCCTAAGCTGTCATCTAAG	iithsa_42	AGGACAGCTTTGGGCTCTTGAGC	23	1		-0.59	Real	71.8
43	GAGTTTTTACTTTCGGTTATCTAGCTTTATGAAGACCAATACACTCATACAGCTAGATAACCAAAGATAACAACTC	iithsa_43	TTCGGTTATCTAGCTTTATGAA	22	1		-0.53	Real	80.6
44	CCAGGCCAGGAGACAGAATTTTATATTTTCCTCTAGGTTGTCTAGGGGACAATATAAGATTCTGTCCCCTGGCCTGG	iithsa_44	ACAATATAAGATTCTGTCCCCT	22	2		-0.49	Real	80.9
45	GTGTGCATCCGGGTTGAGGTAGTAGGTTGTATGGTTTAGAGTTACACCCTGGGAGTTAACTGTACAACCTTCTAGCTTTCCTTGGAGCACAC	iithsa_45	TGTACAACCTTCTAGCTTTCCT	22	1		-0.58	Real	91.1
46	CACATTGTAGGCCTCATTAAATGTTTGTTGAATGAAAAAATGAATCATCAACAGACATTAATTGGGCGCCTGCTCTGTG	iithsa_46	AACAGACATTAATTGGGCGCCTG	23	1		-0.57	Real	76.4
47	AAGTGCATGCATCATTAATCCTCAAGCCTGTACAACCAGGACAGAGCATGTGGAAAGGTGTGCAGGCTTGAGGATTAGGTGATGCATGCACTT	iithsa_47	TTAATCCTCAAGCCTGTACAACC	23	1		-0.53	Real	76.7
48	GAAGGCTTGCCACCTTGGGACGCCCCAGTTTACTGGGGTGTCTTGCGGAGTGCAGAAGGCTTTC	iithsa_48	GTGTCTTGCGGAGTGCAGAAGGCT	24	1		-0.6	Real	77.9
49	AGGCTAACAAGGGTTTCCTGTCCTTTTTCCAGAGGGTTTAATCTTCTGACCCTGGGGCAGGGATGGGCTTGTCTTGTCAGCCT	iithsa_49	TTCCTGTCCTTTTTCCAGAGGGTT	24	1		-0.58	Real	79.6
50	CTCCCGGCAGCCTCGGGCCACACTCCCGGGATCCCCAGGGACTGGCCTGGGACTACCGGGGG	iithsa_50	ACTGGCCTGGGACTACCGGGGG	22	24		-0.58	Real	66
51	GAACTGACAACAGACTTAATCTCAACTTCAAGTCCCGGCTTAGCCACCTATTAAGTGACTTGAACTTGGGACTAAGCCTGTTGTCGGTTC	iithsa_51	TTGAACTTGGGACTAAGCCTGT	22	1		-0.55	Real	72.9
52	AAGGCATTGGCCTCCTAAGCCAGGGATTGTGGGTTCGAGTCCCATCTGGGGTGGCCTGTGACTT	iithsa_52	CCCATCTGGGGTGGCCTGTGACTT	24	3		-0.61	Real	66.4
53	GGGCACCCACCGCCAGGGGCTCTGGAGCCGAGGGCTCGGTTCTGAGTGCCTGGCGGGGGAGCAAGTCC	iithsa_53	TTCTGAGTGCCTGGCGGGGGAGC	23	1		-0.59	Real	55.1
54	GCGAGAGCCGCCCTGCGCCGGACTGGCTTGCGGGCCGGGCCGCCGCCCCCGGAGCCGCCCTCGC	iithsa_54	GAGCCGCCCTGCGCCGGACTGGC	23	1		-0.6	Real	59.8
55	AAGGCAAAGCCAGAGAGCTCTTCCTGGGGAAAGCTTGGAAGAGCTCTCTGACTTCGCCTCCTT	iithsa_55	AAGAGCTCTCTGACTTCGCCTC	22	3		-0.56	Real	71.6	AAGGCAAAGCCAGAGAGCTCTTCC	24	1
56	CCCGGGCCCCCGTCGGAGGCACCTGGGGCTGTGGAACAGAAGCCTGCACCCCCACCCCGTGTGTGTCCTCTGCCCTGGGTTCCGGG	iithsa_56	CCACCCCGTGTGTGTCCTCTGCCC	24	1		-0.6	Real	54.3
57	GCAAAAAGTGTGAGGTTGTCATGCCTGCTATTACTACAGCTATGCCAGCAGGCATGACAACCTCATACTTTTTGC	iithsa_57	AGTGTGAGGTTGTCATGCCTGCT	23	1	1	-0.49	Real	75.1
58	AGTCCAAGTTAGTTTCGCCTTCTACCTCTGGAACTGGACGATGTCAATGGTAGAAGATGGAACTAACCTGGACT	iithsa_58	TTAGTTTCGCCTTCTACCTCTG	22	1		-0.54	Real	78.7
59	CGGCCGTCCCCAGACTCTCCCGGGCTGTGGCGAATAACTGTAAAGCGGGGAGAGGTCTGGGGAAAGCTG	iithsa_59	GTCCCCAGACTCTCCCGGGCTGT	23	3	2	-0.6	Real	64.1
60	TCCGCGTGTGGAAGGTCCGTCCGCGTGTGGAAGGTCCGTCAGTGTGTGGAAGGTCCGTCCGCGTGTGGAAGGTCCGTCCGCGTGTGGA	iithsa_60	TCCGTCCGCGTGTGGAAGGTC	21	2		-0.58	Real	66.1
61	GCAAACATTAGGAGAGTATCTTCTCTGTTTTGGCCATGTGTGTACTCACAGCCCCTCACACATGGCCGAAACAGAGAAGTTACTTTCCTAATATTTGC	iithsa_61	TTCTCTGTTTTGGCCATGTGTGT	23	8		-0.54	Real	79.2
62	TGTTCAATAGAACTTTCTGCAGAGATGAAAATATCTTATACCTGGGCTGTGTTAAGGTTTAAGGACAGCACTGGTATAAGATATTTTCACCTTTGCAGGAAGTTCTATTGAACA	iithsa_62	AAATATCTTATACCTGGGCTGT	22	1		-0.51	Real	81.4
63	AGATAAAGATGTTGAGGAAAACTGATGGGCAGTATCCCAGCCCTGTGCATCGGTTCTCTTCAACATCTTTATCT	iithsa_63	TGCATCGGTTCTCTTCAACATCT	23	1		-0.52	Real	77.7
64	ATTCCTGCTGGGAGTCGGGGTGGGGGGTTTGGGGGGAGCTCTCGTTCCCATCCTGTGGTCTCCAGGCAGGAGT	iithsa_64	TCTCGTTCCCATCCTGTGGTCTCC	24	1		-0.6	Real	74.7
65	GTGACTCAGCAACCCACACACGGTCTCAGCAGCTGAGACCGTGTGTGGGTTGCGGTGCAC	iithsa_65	ACTCAGCAACCCACACACGGTCT	23	1		-0.54	Real	75.8
66	GTGTAATCCAATAGCCTTAGGCAGTGGAGCTCCTTTGTTTAATAAATTGCATGCAACTAAACGAAGAAGCTGGACGCTCTGCTGAGGGTATTTCATTGCAT	iithsa_66	CAACTAAACGAAGAAGCTGGACGC	24	1		-0.6	Real	74.6
67	CGCGGCTCGGGGGCCGCGAGGACCCGGCCCTGGCCTGGCCTCTCCTCGCGTCCCCTGGCCCGCG	iithsa_67	CGCGGCTCGGGGGCCGCGAGGACC	24	1		-0.55	Real	64.1
68	GGGTGAAAGGAAGGAAAGACATAGGATAGAGTCACCTCTGTCCTCTGTCCTCTACCTATAGAGGTGACTGTCCTATGTCTTTCCTTCCTCTTACCC	iithsa_68	ACATAGGATAGAGTCACCTCTGT	23	1		-0.52	Real	76.2
69	CACTCACGTGGTTCCCAGGACTCCCGATGGAAACAAGCAGATCTGTGGTTTTCCTTGGCAGCTCCTGGACCCAAGTGTGTG	iithsa_69	TTTCCTTGGCAGCTCCTGGACCC	23	1		-0.6	Real	73.9
70	AGTGCAGTGGCTTAGATATGAACTCTGGAGTCAAAGTGCCTGGGTTCAAATCTCAGCTTTACTACT	iithsa_70	AGTGGCTTAGATATGAACTCTGG	23	1		-0.59	Real	64.1
71	AATAACCAATTCATCAGAGGACAATAATATTGCTTATATTATTGTCCTCTGATGAATTGGTTATT	iithsa_71	AACCAATTCATCAGAGGACAAT	22	1		-0.46	Real	81.9
72	GCCGCCTCTCGTGGATTGTAGCTCCCAATATCCCGCGCGCGGGGCGGGCCCGGCTTCCCGGCACGCTTTGCGCGGTGCCGCTACGGGTCCTCAGAGGCGGC	iithsa_72	ATTGTAGCTCCCAATATCCCG	21	1		-0.61	Real	74.8
73	TTTGAGTGGTTTATGCTTCCTGATTGGACTCTGACTAATATGTTAGGAAGGGTCCCAGGAGGTAAACCCACACAGA	iithsa_73	ATGCTTCCTGATTGGACTCTGACT	24	2		-0.6	Real	78.6
74	TGGTGCCGTGCAGTTCCAGGCTCTTGGTGTCCCAAACAAAGACACCAAGAGCCTGGAACTGCACCAAAAACCA	iithsa_74	CAAGAGCCTGGAACTGCACCAA	22	1		-0.53	Real	72.9
75	TTTTTTTTCTTGCTAACCTCTATGTTCAAAACCTGAAAGGTTTCTCTTGATCTCCTTTCAGGTTTTGAACATATTGGTTAGCAAGAAAAAAAA	iithsa_75	TTTGAACATATTGGTTAGCAAGA	23	2		-0.48	Real	80.6
76	GTTGACCAAGTGCAGTGACAGGATGATGTGCTGGTCATCATCCTGTCGCTACACTGAAAC	iithsa_76	TCATCCTGTCGCTACACTGA	20	3	1	-0.57	Real	69.7
77	GCATATGTGCATGGTGTGAACATGTTTTCACACGTGCACATGTATGCACATGCGTGTGAGAGTATGTTCGCATCTGTGCATGTATGC	iithsa_77	TGTGAGAGTATGTTCGCATCTGT	23		2	-0.54	Real	77.6
78	GCAAAAGTAATCGCGGTTTGTGCCAGATGACGATTTGAATTAATAAATTCATTTGGTATAAACCGCGATTATTTTTGC	iithsa_78	TCGCGGTTTGTGCCAGATGAC	21		4	-0.51	Real	77.6
79	ATAATCATATATATAATCTAGATCATATATACGAGTGTATACAAAATTAGCTCGTATACAAGCTCTAGATTGTATATATGCATAT	iithsa_79	TCGTATACAAGCTCTAGATTGT	22		1	-0.59	Real	78
80	CCAGGCTTTGGGAAGCCCTTCTGGGGACTGGAAAGGGAGGGTCCAGTACCCAGAAGGGCTTCCCAAAGCCTGG	iithsa_80	TGGGAAGCCCTTCTGGGGACTGG	23		1	-0.48	Real	74.4
81	AATAAATATTTATTGGACCCTAAATACCTTCGAATATGGAATACCCTAGGTATTCTAGGGCATTTAGGGACCAATAAATATTTATT	iithsa_81	TTCTAGGGCATTTAGGGACCAAT	23		1	-0.51	Real	81.6
82	CCTGAGCACCATTTACTGAGTCCTTTGTTCTCTACTAGTTTGTAGTAGTTCGTAGCAGAGAACAAAGGACTCAGTAAATGGTGCTCAGG	iithsa_82	TACTGAGTCCTTTGTTCTCTACT	23		2	-0.49	Real	83.4
83	GTCAGACGTGTCATCCCCAGATACAATGGACAATATGCTATTATAATCGTATGGCATTGTCCTTGCTGTTTGGAGATAATACTGCTGAC	iithsa_83	ATCCCCAGATACAATGGACAATAT	24		1	-0.57	Real	84.7
84	CCCCTACTCGGGACTATAGTACCTATATAGTTGGTACTATATATTCGGTACTATATAGATACTATAGTCCCAAGTAGGGG	iithsa_84	CTCGGGACTATAGTACCTATAT	22		1	-0.51	Real	82.2
85	ATTGTGCTTCACAGTAGAGCCAGCTTGGGGCCACCAAAGCTGCCCATTGTTTCTCTAGAGCTGGCCTCTCTAGCACAAT	iithsa_85	TCACAGTAGAGCCAGCTTGGGGCC	24		1	-0.6	Real	65.1
86	GGCCCAGGTTCTGTGATACACTCCGACTCGGGCTCTGGAGCAGTCAGTGCATGACAGAACTTGGGCC	iithsa_86	AGGTTCTGTGATACACTCCGACTC	24		3	-0.6	Real	70.7
87	AGGCGGGCGGGCGGACGCGGGCCCCCTCCCCCAACGGCCTCGCAGCCGCCCCGCCTGCCT	iithsa_87	CCTCGCAGCCGCCCCGCCTGCCT	23		1	-0.57	Real	58.3
88	CAGTGAAGGAAGAGCTAGGGTTAGAGCCTGGACCCACCTAGCTATAAAGCCTTTGTGTGTCCTCCTAACCCTGTTCCTGGCTTCCCTG	iithsa_88	TAGGGTTAGAGCCTGGACCCACCT	24		1	-0.6	Real	67.6
89	GGAGCATATTCTCAAGTAGTTTCATGATAAAGGGTGTATGAGAGATCAACCCTTTATCATGAAACGCTTGAGGATACGCTCC	iithsa_89	CCCTTTATCATGAAACGCTTGA	22		1	-0.52	Real	77.1
90	CCCGGCGGGCGGGTGAGGCCGGGAGCCGGGCGGGGGCGCGGCCGGTTTTCCCGCTCCCACGTGCTTCCCGGCGCCCCCGCGGGCCTCCCGCTCTATTCTCCCCCTGGG	iithsa_90	CTCCCACGTGCTTCCCGGCGCC	22		1	-0.6	Real	64.6
91	TTCTGTTGTGCTTGATCTAACCATGTGGTTGCGAGGTATGAGTAAAACATGGTTCCGTCAAGCACCATGGAA	iithsa_91	AAACATGGTTCCGTCAAGCACCAT	24		1	-0.57	Real	75.4
92	GTTCTGGGTGGTCTGGAGATTTGTGCAGCTTGTACCTGCACAAATCTCCGGACCACTTAGT	iithsa_92	ACAAATCTCCGGACCACTTAGT	22	29	10	-0.53	Real	74.8
93	GGGGGTGCTGAGCAGTCTCTCCCTTCAAGAAGCTTGTGGTCTTGTGGGAGGAGACACTTAGGGCTCCC	iithsa_93	TGTGGGAGGAGACACTTAGGGCTC	24		1	-0.57	Real	78.6
94	GACAGGGCTTGGCCGAATGTGAACTTTGTTCTTGATGAGAAGGTAAATAGCGGCTGCCAGGCTCTGTC	iithsa_94	TGGCCGAATGTGAACTTTGTTCT	23		1	-0.61	Real	71.9
95	AGAGAAATTAGTAAGGAGTAGATTCAAATGTAGTTCTTGCCAGTTCAGTTTGAATCCTCTCCATTGGGTTAGTTATCTCT	iithsa_95	GAGAAATTAGTAAGGAGTAGATTC	24		1	-0.6	Real	69.3
96	GGGACTAGGCCTGGAGCGGAACTGAAAGGGAGACTAGGCCCGTTCCCCTCCAGGCCTGGCCT	iithsa_96	ACTAGGCCTGGAGCGGAACTGAA	23		1	-0.59	Real	65.4
97	GGACTCACTCTGGATTCCAGTAACTTGGTACCATCACCACATTACCATGTAGTAGTTGGAACCTACTGGCAGAGCATGTCC	iithsa_97	ACTCTGGATTCCAGTAACTTGGT	23		1	-0.6	Real	60.5
98	GGCCACTGCTATTTGGATTTGTCCTGTGTATCAGCCAGTGGCTAATCTGGAACCTGGGCAGTGGCC	iithsa_98	GTGGCTAATCTGGAACCTGGGCAG	24		1	-0.59	Real	75.2
99	GGGTGGAGTCCCAGGCACAGGGACCTTGTTTTGAGAAGTGGCTGTGCCTGGGACTCCGCCC	iithsa_99	AGTGGCTGTGCCTGGGACTCCGC	23		1	-0.54	Real	75.7
100	AGATATGTAGCAGAGCCAGGCAAGCTATACTGTCATGGTGACTCTGAGATTCAAACTGACCTAGAGTCACCATGGCAGTATAGCATGCCTGGCTCTGTCACATATCT	iithsa_100	ATACTGTCATGGTGACTCTGAGA	23		1	-0.49	Real	77.4
101	ATGCTTTGGAACAACAGACCTGGATTCAAAAACTACCTTTCTATATTGGGATTCTTGTTTCCAGGTCTGGTGAAGTTCAAGGGCAT	iithsa_101	ATTCTTGTTTCCAGGTCTGGTGA	23		2	-0.58	Real	73.1
102	ACTGGCTAAAGGGCTGATTCCAGATTTGCCTGCTTCAGACAGTTCTGTTATCAAAGAAACAGTTCTGTTTGAAACAGGCAAATCTGGAGTCAGCCCCTTAGCCAGT	iithsa_102	TTTGCCTGCTTCAGACAGTTCTG	23		1	-0.49	Real	82.2
103	AGAGGTGGGCAGTGGTGTTGGCTGGACCTGGGCTGGAATTCTGGGGGTCACTAGTTAGGTTTCTGTCTCCAGCTAAGCTGCAGACCTCT	iithsa_103	CAGTGGTGTTGGCTGGACCTGGGC	24		1	-0.6	Real	55.6
104	AAATGTAAAGTGCTCAGAGGACTTAATGGATTCATGAAATGTTTTGGCATTACATGAATTCCGATTCTGGCTCTTTTATCTTT	iithsa_104	TGCTCAGAGGACTTAATGGATTCA	24		1	-0.61	Real	59.8
105	GGACTCTGACGCGGACCCACCGGGTGGGGTGGGTCTCCACGCCACCCGGCTGTGCGTGGGGCAAGTCC	iithsa_105	CTCTGACGCGGACCCACCGGG	21		1	-0.6	Real	62.8
106	GTCCTTCCGGGCCCAAGTTCTGTCATGCACTGACTGCTCCAGAGCCCGAGTCGGAGTGTATCACAGAACCTGGGCCGGGGGGGAC	iithsa_106	TCGGAGTGTATCACAGAACCTG	22		1	-0.58	Real	78.5
107	CCTGGATAGATACTATCCAGGACTCTCCTGGATAGATACTATCCAGGACTCTCCTGGATAGATACTATCCAGGACTCTCCTGGATAGATACTATCCAGG	iithsa_107	TGGATAGATACTATCCAGGACT	22		1	-0.51	Real	78.8
108	TGCCTCCAGTGGCGCCGCATGGGGCACGTGTCTTCCCTCTGCCTCCAGTGGCGCCGCAGGGGGCA	iithsa_108	TCCAGTGGCGCCGCATGGGGCA	22		1	-0.59	Real	69.8
109	CTTGCCCATAGACCCTAGGACCTAACACACCTGCCTTTGTGTCTGTGGGCAGGCATGTTAGGTCCTAGGGTCTGTGGGCAAG	iithsa_109	CAGGCATGTTAGGTCCTAGGGT	22		1	-0.49	Real	79.4
110	TTTAGTATAAGTATGTTCCAAGTGTGGCAGACAGCTCTCACAAGTTACAAGTCGTTGCGTAGGACATACCTATGCTAAA	iithsa_110	AGTTACAAGTCGTTGCGTAGGACA	24		1	-0.6	Real	66.5
111	GGGAGCTGAGTCCATGATGATTTCAAGTTATCCCTGTCTGAAGGCAAAGAAAGGCCTTTCTGTGTGGAATTTGAATATCTGAAACTCAGTTTCC	iithsa_111	ATTTCAAGTTATCCCTGTCTGAAG	24		2	-0.61	Real	69.1
112	CCTGGTAGACGCTCTCTACATAAACCTAAAAATAATTTTAGGTTAGGTTTATGTAGAGAGCATCTACCAGG	iithsa_112	TAGACGCTCTCTACATAAACCT	22		2	-0.5	Real	75.1
113	TTACTGTCTAATATGAAAGTCTAGCCGCTAGATTTTCAAGCCTAGCTGCTAGGCTTTCATATTATACAGTAA	iithsa_113	TAATATGAAAGTCTAGCCGCT	21	1	1	-0.5	Real	78
114	CCCCACCCCCATCGCCTCGTTTCGGCCACTGCCAAGGCCGGCGGGGCTCGAGACCCGGCGAGGCGGTGGGGGTGGGG	iithsa_114	ATCGCCTCGTTTCGGCCACTGCC	23		1	-0.6	Real	71.2
115	CAAGGTTGGCTTTGTTTCATTTGAAAGGATGCTTTGAACAGGTGACCTTTGAAGCATCCTATTGAAACAAAGCCAACCTTG	iithsa_115	TTTGTTTCATTTGAAAGGATGCTT	24		1	-0.51	Real	79.3
116	GCAGCCCGCCGGCACAGCTCTGCTGAAGGGTTCTGGTGACCAGAGCTGAGCTGGTTCGGGCTGT	iithsa_116	AGCCCGCCGGCACAGCTCTGCT	22		1	-0.59	Real	60.8
117	GGGTGGGGCCGGGGTGCGGAGTGCGGTAGGGTCAGTCACGTGCGTCCTACACACTCCCCCGGCTTCCACTC	iithsa_117	TACACACTCCCCCGGCTTCCACT	23		1	-0.58	Real	63.5
118	AGCCAGGTCTGGCTGGCACGCCTGGGTGGGTGTTTACAGCACGCGGGCTGCCAGCTGTGACCAGCT	iithsa_118	CGCGGGCTGCCAGCTGTGACCAGC	24		1	-0.6	Real	64.8
119	GCACCGAGGACAAGCCCTAGACTCCACCTCATCCAAGCAGGAGTCTAGGGCTTGTCTAGGTGC	iithsa_119	ACCGAGGACAAGCCCTAGACTC	22		3	-0.57	Real	69.2	ACCGAGGACAAGCCCTAGACTCC	23	2
120	CAAGGTGAGGGGTGCTATCTGTGATTGAGGGACATGGTTAATGGAATTGTCTCACACAGAAATCGCACCCGTCACCTTG	iithsa_120	AGGGGTGCTATCTGTGATTGAGGG	24		1	-0.59	Real	74
121	AATAGTGAAGCTGGCCTAAATGTTGTAATCTGGTATATGGCATGTGGGCTAGTTTCAGACAGGTT	iithsa_121	CATGTGGGCTAGTTTCAGACAGGT	24		1	-0.61	Real	62.2
122	CCTAGCTTGGTTCTAAATCCCATGGTGCCTTCTCCTTGGGAAAAACAGAGAAGGCACTATGAGATTTAGAATCAAGTTAGG	iithsa_122	GAAGGCACTATGAGATTTAGAAT	23		1	-0.51	Real	76.9
123	GTGAGGGTATGTGCCTTTGGACTACATCGTGGAAGCCAGCACCATGCAGTCCATGGGCATATACACTTGC	iithsa_123	ATGCAGTCCATGGGCATATACACT	24	5	9	-0.56	Real	81.1
124	GAAGGGTGAGACTTATGGTCAATGAAAAACATCTGTTCAGAACCTAAGAATTGTCATTGTCTGTAAGTCTCATGTTTC	iithsa_124	GTCATTGTCTGTAAGTCTCATG	22		1	-0.57	Real	67.5
125	ATTACTGGTTCCTTCCAAATATGTTTGGGGACCCACTCTGTGTCTGGCTATAGTGGGTCCTCAAACATGGTTGGAAGGAACCAGTAAT	iithsa_125	TGGGTCCTCAAACATGGTTGGA	22		3	-0.51	Real	78.7
126	GGGCTGGAGAGTCACCGGTCGGGCGGCACCCGGCCTGGGACGCGTAGAGGCGCACGTGTCCCGGCCCGGAGCCGCCAAGGGACCCCGGCCC	iithsa_126	TGTCCCGGCCCGGAGCCGCCAA	22		1	-0.6	Real	56.4	TGTCCCGGCCCGGAGCCGCCAAG	23	1
127	AAATTATAAGAAGGACTATAGGCATCAGGAGCCAGGAACCGGTTCTAATGCCCATAGTCCTTGTTATAATTT	iithsa_127	AAGAAGGACTATAGGCATCAGGA	23		1	-0.54	Real	73.8
128	GGGTTTCAGCATCCTCAACTGCAATAGGAAGTGAAAATAGAAACCACTTCCTAGAGCTGTTGTGGGTATCCGATGAGTCCC	iithsa_128	TTCCTAGAGCTGTTGTGGGTATC	23		1	-0.59	Real	64.2
129	TTTTGTCTTCGCTCTGTTTGGAGGAGAGGGTGTGTGTCATCCTCTTCTCCCAGTTTGGCGTTCAGGA	iithsa_129	TCGCTCTGTTTGGAGGAGAGGGTG	24		1	-0.58	Real	71.7
130	TTTAGGCACATCATAATTCTCAATCTGTTGATGAGAATAGATATTAAGGCACAATCTATTGATTGAGAATTATGATGTGCCTAAA	iithsa_130	TTGAGAATTATGATGTGCCTA	21		1	-0.54	Real	78.6
131	CCTGGACAGCCGAGGCCTCCCCCAGGGCTGGCTTGGCATAAAGAAGCCCCCATGCCAGCCCTGCCGGGCAGAACCCCATCTGTCCAGG	iithsa_131	TGCCAGCCCTGCCGGGCAGAACC	23		1	-0.59	Real	69.1
132	GTCAAGAAATATGGCCAAAAGTTTGTTAGTTGTTGTAGGAGCCATACAATAACAAAACTCTGGAGAAATGGCTTGAT	iithsa_132	ACAAAACTCTGGAGAAATGGCTT	23		1	-0.6	Real	60.5
133	TCAGGTAAATGCCAATCAGGAGACAAACACTTGTTTATCTCCTGATTGGTATTGATCTGA	iithsa_133	TTTATCTCCTGATTGGTATTGA	22		1	-0.52	Real	77.4
134	GCCCTGCGGCCCCACGCACCAGGGTAAGAGAGACTCTCGCTTCCTGCCCTGGCCCGAGGGACCGACTGGC	iithsa_134	TGCCCTGGCCCGAGGGACCGACTG	24	1	4	-0.58	Real	53
135	TCCTTCCAGGATGTTAGGGGCTGGAGCTGCAGTGCAGTTAGGAACACACACAGGCCGGCCCTTCACAGCTTGGAGGGA	iithsa_135	ATGTTAGGGGCTGGAGCTGCAGTG	24	1		-0.58	Real	74
136	GGGTGAAAGGAAGGAAAGACATAGGATAGAGTCACCTCTGTCCTCTGTCCTCTACCTATAGAGGTGACTGTCCTATGTCTTTCCTTCCTCTTACCC	iithsa_136	TAGAGGTGACTGTCCTATGTCT	22	1		-0.52	Real	76.2
137	GTTCTGGGTGGTCTGGAGATTTGTGCAGCTTGTACCTGCACAAATCTCCGGACCACTTAGT	iithsa_137	GTTCTGGGTGGTCTGGAGATTTGT	24		1	-0.53	Real	74.8
138	CTTGCCCATAGACCCTAGGACCTAACACACCTGCCTTTGTGTCTGTGGGCAGGCATGTTAGGTCCTAGGGTCTGTGGGCAAG	iithsa_138	CTAGGACCTAACACACCTGCCT	22		1	-0.49	Real	79.4
139	GGGCTGGAGAGTCACCGGTCGGGCGGCACCCGGCCTGGGACGCGTAGAGGCGCACGTGTCCCGGCCCGGAGCCGCCAAGGGACCCCGGCCC	iithsa_139	TGGAGAGTCACCGGTCGGGC	20	1		-0.6	Real	56.4
