# Supplementary material for: Hypoxic signature of microRNAs in glioblastoma: insights from small RNA deep sequencing
Source: BMC Genomics. 2014 Aug 17;15(1):686. doi: 10.1186/1471-2164-15-686 (PMC4148931; doi:10.1186/1471-2164-15-686)
Supplement: Supplementary file 5 — Additional file 5: List of up-regulated (Sheet 1) and down-regulated (Sheet 2) miRNAs showing > 0.6 fold (log base 2) difference in response to hypoxia in U87MG cells, as determined by microarray profiling. (XLSX 359 KB) [file 12864_2014_6378_MOESM5_ESM.xlsx]

## Sheet: Up_H1
Systematic Name	Geomean Fold	Active Sequence					Chromosome	miRBase Accession No	Start	Stop	Strand	p-value
hsa-miR-210	2.99983	TCAGCCGCTGTCACAC					chr11	MIMAT0000267	568175	568161	+	0.000610155
hsa-miR-1207-5p	1.4416	CCCCTCCCAGCCT					chr8	MIMAT0005871	129061414	129061425	-	0.00167728
hsa-miR-135a*	6.04292	CGCCACGGCTCCA					chr3	MIMAT0004595	52328311	52328300	+	0.00345397
hsa-miR-494	2.76691	GAGGTTTCCCGTGTA					chr14	MIMAT0002816	101496026	101496039	-	0.00648089
hsa-miR-1915	1.44419	CCCGCCGCGTC					chr10	MIMAT0007892	21785556	21785547	+	0.00683196
hsa-miR-1275	1.52646	GACAGCCTCTCCCC					chr6	MIMAT0005929	33967782	33967770	+	0.0102594
hsa-miR-1225-5p	1.16126	CCCCCCACTGG					chr16	MIMAT0005572	2140217	2140208	+	0.0161614
hsa-miR-29b	0.815846	AACACTGATTTCAAATGGTGC					chr1	MIMAT0000100	207975861	207975841	+	0.0239388
hsa-miR-877*	3.0206	CTGGGAGGAGGGAG					chr6	MIMAT0004950	30552182	30552194	-	0.0297741
hsa-miR-149	2.99556	GGGAGTGAAGACACGGAG					chr2	MIMAT0000450	241395438	241395454	-	0.0351638
Fold values are provided in terms of log base 2

## Sheet: Down_H1
Systematic Name	Geomean Fold	Active Sequence	Chromosome	miRBase Accession No	Start	Stop	Strand	p-value
hsa-miR-145	-6.51792	AGGGATTCCTGGGAAAAC	chr5	MIMAT0000437	148810230	148810246	-	0.00132591
hsa-miR-503	-6.1771	CTGCAGAACTGTTCCCGC	chrX	MIMAT0002874	133680385	133680369	+	0.00202419
hsa-miR-181a-2*	-5.07079	GGTACAGTCAACGGTCA	chr9	MIMAT0004558	127454803	127454818	-	0.00286355
hsa-miR-15b	-0.712139	TGTAAACCATGATGTGCTGC	chr3	MIMAT0000417	160122398	160122416	-	0.00944166
hsa-miR-125a-5p	-0.884289	TCACAGGTTAAAGGGTCTC	chr19	MIMAT0000443	52196527	52196544	-	0.0109472
hsa-let-7c	-0.705752	AACCATACAACCTACTACC	chr21	MIMAT0000064	17912162	17912179	-	0.015108
hsa-let-7a	-0.623857	AACTATACAACCTACTACCT	chr9	MIMAT0000062	96938246	96938265	-	0.0224639
hsa-miR-23b	-0.719714	GGTAATCCCTGGCAATG	chr9	MIMAT0000418	97847552	97847567	-	0.0230152
hsa-miR-99a	-1.05823	CACAAGATCGGATCTACGG	chr21	MIMAT0000097	17911425	17911442	-	0.027897
hsa-miR-10b	-0.70611	CACAAATTCGGTTCTACAGGG	chr2	MIMAT0000254	177015060	177015079	-	0.030379
hsa-miR-720	-0.646149	TGGAGGCCCCAGC	chr3	MIMAT0005954	164059160	164059171	-	0.0438872
hsa-miR-221*	-0.947193	AAATCTACATTGTATGCCAGG	chrX	MIMAT0004568	45605630	45605611	+	0.0427336
hsa-miR-28-5p	-1.00934	CTCAATAGACTGTGAGCTCC	chr3	MIMAT0000085	188406584	188406603	-	0.0387856
hsa-miR-625	-0.726646	GGACTATAGAACTTTCCCC	chr14	MIMAT0003294	65937837	65937854	-	0.0241424
hsa-miR-29b-1*	-1.51064	TCTAAACCACCATATGAAACCAG	chr7	MIMAT0004514	130562250	130562229	+	0.0117445
hsa-miR-181a*	-4.30813	GGTACAATCAACGGTCGA	chr1	MIMAT0000270	198828257	198828241	+	0.0233311
hsa-miR-10a	-4.27185	CACAAATTCGGATCTACAGGG	chr17	MIMAT0000253	46657243	46657224	+	0.0242967
hsa-miR-30e*	-3.78832	GCTGTAAACATCCGACTG	chr1	MIMAT0000693	40992676	40992693	-	0.00502632
hsa-miR-769-5p	-3.41243	AGCTCAGAACCCAGAGGTC	chr19	MIMAT0003886	46522223	46522240	-	0.041884
hsa-miR-127-3p	-3.76941	AGCCAAGCTCAGACGGAT	chr14	MIMAT0000446	100419129	100419146	-	0.033244
hsa-miR-425*	-3.18834	GGGCGGACACGAC	chr3	MIMAT0001343	49057656	49057645	+	0.0341846
hsa-miR-376c	-3.92826	ACGTGGAATTTCCTCTATG	chr14	MIMAT0000720	101506072	101506089	-	0.034986
hsa-miR-185	-3.85725	TCAGGAACTGCCTTTCT	chr22	MIMAT0000455	20020682	20020697	-	0.0154136
Fold values are provided in terms of log base 2
