# Supplementary material for: Hypoxic signature of microRNAs in glioblastoma: insights from small RNA deep sequencing
Source: BMC Genomics. 2014 Aug 17;15(1):686. doi: 10.1186/1471-2164-15-686 (PMC4148931; doi:10.1186/1471-2164-15-686)
Supplement: Supplementary file 7 — Additional file 7: List of the predicted targets of miR-210-3p and differentially regulated novel miRs. The prediction was done using the program miRECORDS. (XLSX 144 KB) [file 12864_2014_6378_MOESM7_ESM.xlsx]

## Sheet: miR-210 targets
# "1" : interaction predicted; "0" : interaction not predicted.
miRNA ID	miRNA Acc	Refseq	Symbol	Description	diana	microinspector	miranda	mirtarget2	mitarget	nbmirtar	pictar	pita	rna22	rnahybrid	targetscan
hsa-miR-210	MIMAT0000267	NM_004952	EFNA3	ephrin-A3	0	1	0	0	0	0	1	1	1	1	1
hsa-miR-210	MIMAT0000267	NM_152678	FAM116A	family with sequence similarity 116, member A	0	0	1	1	0	0	1	1	0	1	1
hsa-miR-210	MIMAT0000267	NM_002522	NPTX1	neuronal pentraxin I	0	0	1	0	0	0	1	1	0	1	1
hsa-miR-210	MIMAT0000267	NM_004302	ACVR1B	activin A receptor, type IB	0	0	1	1	0	0	0	1	0	1	1
hsa-miR-210	MIMAT0000267	NM_014301	ISCU	iron-sulfur cluster scaffold homolog (E. coli)	0	0	1	1	0	0	0	1	0	1	1
hsa-miR-210	MIMAT0000267	NM_015141	GPD1L	glycerol-3-phosphate dehydrogenase 1-like	0	0	1	0	0	0	1	1	0	1	1
hsa-miR-210	MIMAT0000267	NM_178835	ZNF827	zinc finger protein 827	0	0	1	0	0	0	1	1	0	1	1
hsa-miR-210	MIMAT0000267	NM_000719	CACNA1C	calcium channel, voltage-dependent, L type, alpha 1C subunit	0	0	1	1	0	0	0	1	0	1	0
hsa-miR-210	MIMAT0000267	NM_001004358	FGFRL1	fibroblast growth factor receptor-like 1	0	0	1	1	0	0	0	1	0	1	0
hsa-miR-210	MIMAT0000267	NM_001007139	IGF2	insulin-like growth factor 2 (somatomedin A)	0	0	1	1	0	0	0	1	0	1	0
hsa-miR-210	MIMAT0000267	NM_001010911	C10orf114	chromosome 10 open reading frame 114	0	0	1	1	0	0	0	1	0	1	0
hsa-miR-210	MIMAT0000267	NM_001031680	RUNX3	runt-related transcription factor 3	0	0	1	1	0	0	0	1	0	1	0
hsa-miR-210	MIMAT0000267	NM_001042466	PSAP	prosaposin (variant Gaucher disease and variant metachromatic leukodystrophy)	0	0	1	1	0	0	0	1	0	1	0
hsa-miR-210	MIMAT0000267	NM_001042479	GEMIN8	gem (nuclear organelle) associated protein 8	0	0	1	1	0	0	0	1	0	1	0
hsa-miR-210	MIMAT0000267	NM_001042480	GEMIN8	gem (nuclear organelle) associated protein 8	0	0	1	1	0	0	0	1	0	1	0
hsa-miR-210	MIMAT0000267	NM_001267	CHAD	chondroadherin	0	0	1	0	0	0	1	1	0	1	0
hsa-miR-210	MIMAT0000267	NM_002264	KPNA1	karyopherin alpha 1 (importin alpha 5)	0	0	1	1	0	0	0	1	0	1	0
hsa-miR-210	MIMAT0000267	NM_003482	MLL2	myeloid/lymphoid or mixed-lineage leukemia 2	0	0	1	0	0	0	0	1	0	1	1
hsa-miR-210	MIMAT0000267	NM_004350	RUNX3	runt-related transcription factor 3	0	0	1	1	0	0	0	1	0	1	0
hsa-miR-210	MIMAT0000267	NM_004430	EGR3	early growth response 3	0	0	1	0	0	0	1	1	0	1	0
hsa-miR-210	MIMAT0000267	NM_005126	NR1D2	nuclear receptor subfamily 1, group D, member 2	0	0	1	1	0	0	0	1	0	1	0
hsa-miR-210	MIMAT0000267	NM_006091	CORO2B	coronin, actin binding protein, 2B	0	0	1	1	0	0	0	1	0	1	0
hsa-miR-210	MIMAT0000267	NM_006772	SYNGAP1	synaptic Ras GTPase activating protein 1 homolog (rat)	0	0	1	0	0	0	0	1	0	1	1
hsa-miR-210	MIMAT0000267	NM_006923	SDF2	stromal cell-derived factor 2	0	0	1	1	0	0	0	1	0	1	0
hsa-miR-210	MIMAT0000267	NM_014159	SETD2	SET domain containing 2	0	0	1	0	0	0	1	1	0	1	0
hsa-miR-210	MIMAT0000267	NM_014955	KIAA0859	KIAA0859	0	0	1	1	0	0	0	1	0	1	0
hsa-miR-210	MIMAT0000267	NM_015205	ATP11A	ATPase, class VI, type 11A	0	0	1	1	0	0	0	1	0	1	0
hsa-miR-210	MIMAT0000267	NM_020122	KCMF1	potassium channel modulatory factor 1	0	0	1	0	0	0	1	1	0	1	0
hsa-miR-210	MIMAT0000267	NM_020702	KIAA1161	KIAA1161	0	0	1	0	0	0	0	1	0	1	1
hsa-miR-210	MIMAT0000267	NM_021964	ZNF148	zinc finger protein 148	0	0	1	0	0	0	0	1	0	1	1
hsa-miR-210	MIMAT0000267	NM_024525	TTC13	tetratricopeptide repeat domain 13	0	0	1	1	0	0	0	1	0	1	0
hsa-miR-210	MIMAT0000267	NM_024835	GGNBP2	gametogenetin binding protein 2	0	0	1	1	0	0	0	1	0	1	0
hsa-miR-210	MIMAT0000267	NM_024910	ZNF767	zinc finger family member 767	0	0	1	1	0	0	0	1	0	1	0
hsa-miR-210	MIMAT0000267	NM_031216	SEH1L	SEH1-like (S. cerevisiae)	0	0	1	0	0	0	1	1	0	1	0
hsa-miR-210	MIMAT0000267	NM_032189	ATP11A	ATPase, class VI, type 11A	0	0	1	1	0	0	0	1	0	1	0
hsa-miR-210	MIMAT0000267	NM_052848	CCDC97	coiled-coil domain containing 97	0	0	1	0	0	0	1	1	0	1	0
hsa-miR-210	MIMAT0000267	NM_052906	ELFN2	extracellular leucine-rich repeat and fibronectin type III domain containing 2	0	0	1	0	0	0	0	1	0	1	1
hsa-miR-210	MIMAT0000267	NM_153226	TMEM20	transmembrane protein 20	0	0	1	1	0	0	0	1	0	1	0
hsa-miR-210	MIMAT0000267	NM_153487	MDGA1	MAM domain containing glycosylphosphatidylinositol anchor 1	0	0	1	0	0	0	1	1	0	1	0
hsa-miR-210	MIMAT0000267	NM_170740	ALDH5A1	aldehyde dehydrogenase 5 family, member A1 (succinate-semialdehyde dehydrogenase)	0	0	1	1	0	0	0	1	0	1	0
hsa-miR-210	MIMAT0000267	NM_173471	SLC25A26	solute carrier family 25, member 26	0	0	1	1	0	0	0	1	0	1	0
hsa-miR-210	MIMAT0000267	NM_000068	CACNA1A	calcium channel, voltage-dependent, P/Q type, alpha 1A subunit	0	0	1	0	0	0	0	1	0	1	0
hsa-miR-210	MIMAT0000267	NM_000131	F7	coagulation factor VII (serum prothrombin conversion accelerator)	0	0	1	0	0	0	0	1	0	1	0
hsa-miR-210	MIMAT0000267	NM_000209	PDX1	pancreatic and duodenal homeobox 1	0	0	1	0	0	0	0	1	0	1	0
hsa-miR-210	MIMAT0000267	NM_000213	ITGB4	integrin, beta 4	0	0	1	0	0	0	0	1	0	1	0
hsa-miR-210	MIMAT0000267	NM_000216	KAL1	Kallmann syndrome 1 sequence	0	0	1	0	0	0	0	1	0	1	0
hsa-miR-210	MIMAT0000267	NM_000259	MYO5A	myosin VA (heavy chain 12, myoxin)	0	0	1	0	0	0	0	1	0	1	0
hsa-miR-210	MIMAT0000267	NM_000317	PTS	6-pyruvoyltetrahydropterin synthase	0	0	1	0	0	0	0	1	0	1	0
hsa-miR-210	MIMAT0000267	NM_000318	PXMP3	peroxisomal membrane protein 3, 35kDa (Zellweger syndrome)	0	0	1	0	0	0	0	1	0	1	0
hsa-miR-210	MIMAT0000267	NM_000332	ATXN1	ataxin 1	0	0	1	0	0	0	0	1	0	1	0
hsa-miR-210	MIMAT0000267	NM_000337	SGCD	sarcoglycan, delta (35kDa dystrophin-associated glycoprotein)	0	0	1	0	0	0	0	1	0	1	0
hsa-miR-210	MIMAT0000267	NM_000367	TPMT	thiopurine S-methyltransferase	0	0	1	0	0	0	0	1	0	1	0
hsa-miR-210	MIMAT0000267	NM_000390	CHM	choroideremia (Rab escort protein 1)	0	0	1	0	0	0	0	1	0	1	0
hsa-miR-210	MIMAT0000267	NM_000395	CSF2RB	colony stimulating factor 2 receptor, beta, low-affinity (granulocyte-macrophage)	0	0	1	0	0	0	0	1	0	1	0
hsa-miR-210	MIMAT0000267	NM_000406	GNRHR	gonadotropin-releasing hormone receptor	0	0	1	0	0	0	0	1	0	1	0
hsa-miR-210	MIMAT0000267	NM_000442	PECAM1	platelet/endothelial cell adhesion molecule (CD31 antigen)	0	0	1	0	0	0	0	1	0	1	0
hsa-miR-210	MIMAT0000267	NM_000497	CYP11B1	cytochrome P450, family 11, subfamily B, polypeptide 1	0	0	1	0	0	0	0	1	0	1	0
hsa-miR-210	MIMAT0000267	NM_000508	FGA	fibrinogen alpha chain	0	0	1	0	0	0	0	1	0	1	0
hsa-miR-210	MIMAT0000267	NM_000573	CR1	complement component (3b/4b) receptor 1 (Knops blood group)	0	0	1	0	0	0	0	1	0	1	0
hsa-miR-210	MIMAT0000267	NM_000596	IGFBP1	insulin-like growth factor binding protein 1	0	0	1	0	0	0	0	1	0	1	0
hsa-miR-210	MIMAT0000267	NM_000611	CD59	CD59 molecule, complement regulatory protein	0	0	1	0	0	0	0	1	0	1	0
hsa-miR-210	MIMAT0000267	NM_000612	IGF2	insulin-like growth factor 2 (somatomedin A)	0	0	0	1	0	0	0	1	0	1	0
hsa-miR-210	MIMAT0000267	NM_000615	NCAM1	neural cell adhesion molecule 1	0	0	1	0	0	0	0	1	0	1	0
hsa-miR-210	MIMAT0000267	NM_000623	BDKRB2	bradykinin receptor B2	0	0	1	0	0	0	0	1	0	1	0
hsa-miR-210	MIMAT0000267	NM_000642	AGL	amylo-1, 6-glucosidase, 4-alpha-glucanotransferase (glycogen debranching enzyme, glycogen storage disease type III)	0	0	1	0	0	0	0	1	0	1	0
hsa-miR-210	MIMAT0000267	NM_000643	AGL	amylo-1, 6-glucosidase, 4-alpha-glucanotransferase (glycogen debranching enzyme, glycogen storage disease type III)	0	0	1	0	0	0	0	1	0	1	0
hsa-miR-210	MIMAT0000267	NM_000644	AGL	amylo-1, 6-glucosidase, 4-alpha-glucanotransferase (glycogen debranching enzyme, glycogen storage disease type III)	0	0	1	0	0	0	0	1	0	1	0
hsa-miR-210	MIMAT0000267	NM_000645	AGL	amylo-1, 6-glucosidase, 4-alpha-glucanotransferase (glycogen debranching enzyme, glycogen storage disease type III)	0	0	1	0	0	0	0	1	0	1	0
hsa-miR-210	MIMAT0000267	NM_000646	AGL	amylo-1, 6-glucosidase, 4-alpha-glucanotransferase (glycogen debranching enzyme, glycogen storage disease type III)	0	0	1	0	0	0	0	1	0	1	0
hsa-miR-210	MIMAT0000267	NM_000707	AVPR1B	arginine vasopressin receptor 1B	0	0	1	0	0	0	0	1	0	1	0
hsa-miR-210	MIMAT0000267	NM_000740	CHRM3	cholinergic receptor, muscarinic 3	0	0	1	0	0	0	0	1	0	1	0
hsa-miR-210	MIMAT0000267	NM_000747	CHRNB1	cholinergic receptor, nicotinic, beta 1 (muscle)	0	0	1	0	0	0	0	1	0	1	0
hsa-miR-210	MIMAT0000267	NM_000791	DHFR	dihydrofolate reductase	0	0	1	0	0	0	0	1	0	1	0
hsa-miR-210	MIMAT0000267	NM_000798	DRD5	dopamine receptor D5	0	0	1	0	0	0	0	1	0	1	0
hsa-miR-210	MIMAT0000267	NM_000813	GABRB2	gamma-aminobutyric acid (GABA) A receptor, beta 2	0	0	1	0	0	0	0	1	0	1	0
hsa-miR-210	MIMAT0000267	NM_000826	GRIA2	glutamate receptor, ionotropic, AMPA 2	0	0	1	0	0	0	0	1	0	1	0
hsa-miR-210	MIMAT0000267	NM_000843	GRM6	glutamate receptor, metabotropic 6	0	0	1	0	0	0	0	1	0	1	0
hsa-miR-210	MIMAT0000267	NM_000875	IGF1R	insulin-like growth factor 1 receptor	0	0	1	0	0	0	0	1	0	1	0
hsa-miR-210	MIMAT0000267	NM_000944	PPP3CA	protein phosphatase 3 (formerly 2B), catalytic subunit, alpha isoform	0	0	1	0	0	0	0	1	0	1	0
hsa-miR-210	MIMAT0000267	NM_000951	PRRG2	proline rich Gla (G-carboxyglutamic acid) 2	0	0	1	0	0	0	0	1	0	1	0
hsa-miR-210	MIMAT0000267	NM_000983	RPL22	ribosomal protein L22	0	0	1	0	0	0	0	1	0	1	0
hsa-miR-210	MIMAT0000267	NM_001001344	ATP2B3	ATPase, Ca++ transporting, plasma membrane 3	0	0	1	0	0	0	0	1	0	1	0
hsa-miR-210	MIMAT0000267	NM_001001396	ATP2B4	ATPase, Ca++ transporting, plasma membrane 4	0	0	1	0	0	0	0	1	0	1	0
hsa-miR-210	MIMAT0000267	NM_001001419	SMAD5	SMAD family member 5	0	0	1	0	0	0	0	1	0	1	0
hsa-miR-210	MIMAT0000267	NM_001001420	SMAD5	SMAD family member 5	0	0	1	0	0	0	0	1	0	1	0
hsa-miR-210	MIMAT0000267	NM_001001851	ITIH5	inter-alpha (globulin) inhibitor H5	0	0	1	0	0	0	0	1	0	1	0
hsa-miR-210	MIMAT0000267	NM_001001928	PPARA	peroxisome proliferator-activated receptor alpha	0	0	1	0	0	0	0	1	0	1	0
hsa-miR-210	MIMAT0000267	NM_001002840	STAG3L1	stromal antigen 3-like 1	0	0	1	0	0	0	0	1	0	1	0
hsa-miR-210	MIMAT0000267	NM_001002914	KCTD11	potassium channel tetramerisation domain containing 11	0	0	1	0	0	0	0	1	0	1	0
hsa-miR-210	MIMAT0000267	NM_001003674	C18orf1	chromosome 18 open reading frame 1	0	0	1	0	0	0	0	1	0	1	0
hsa-miR-210	MIMAT0000267	NM_001003675	C18orf1	chromosome 18 open reading frame 1	0	0	1	0	0	0	0	1	0	1	0
hsa-miR-210	MIMAT0000267	NM_001003760	KLHL31	kelch-like 31 (Drosophila)	0	0	1	0	0	0	0	1	0	1	0
hsa-miR-210	MIMAT0000267	NM_001003794	MGLL	monoglyceride lipase	0	0	1	0	0	0	0	1	0	1	0
hsa-miR-210	MIMAT0000267	NM_001004065	AKAP2	A kinase (PRKA) anchor protein 2	0	0	1	0	0	0	0	1	0	1	0
hsa-miR-210	MIMAT0000267	NM_001004302	ZNF783	zinc finger family member 783	0	0	1	0	0	0	0	1	0	1	0
hsa-miR-210	MIMAT0000267	NM_001004320	TMEM195	transmembrane protein 195	0	0	1	0	0	0	0	1	0	1	0
hsa-miR-210	MIMAT0000267	NM_001004356	FGFRL1	fibroblast growth factor receptor-like 1	0	0	0	1	0	0	0	1	0	1	0
hsa-miR-210	MIMAT0000267	NM_001005374	LRSAM1	leucine rich repeat and sterile alpha motif containing 1	0	0	1	0	0	0	0	1	0	1	0
hsa-miR-210	MIMAT0000267	NM_001005502	CPM	carboxypeptidase M	0	0	1	0	0	0	0	1	0	1	0
hsa-miR-210	MIMAT0000267	NM_001006634	ARHGAP17	Rho GTPase activating protein 17	0	0	1	0	0	0	0	1	0	1	0
hsa-miR-210	MIMAT0000267	NM_001007023	DIO2	deiodinase, iodothyronine, type II	0	0	1	0	0	0	0	1	0	1	0
hsa-miR-210	MIMAT0000267	NM_001007097	NTRK2	neurotrophic tyrosine kinase, receptor, type 2	0	0	1	0	0	0	0	1	0	1	0
hsa-miR-210	MIMAT0000267	NM_001007239	KIAA0859	KIAA0859	0	0	0	1	0	0	0	1	0	1	0
hsa-miR-210	MIMAT0000267	NM_001008220	CPLX2	complexin 2	0	0	1	0	0	0	0	1	0	1	0
hsa-miR-210	MIMAT0000267	NM_001008406	BCAP29	B-cell receptor-associated protein 29	0	0	1	0	0	0	0	1	0	1	0
hsa-miR-210	MIMAT0000267	NM_001008408	RBM33	RNA binding motif protein 33	0	0	1	0	0	0	0	1	0	1	0
hsa-miR-210	MIMAT0000267	NM_001008539	SLC7A2	solute carrier family 7 (cationic amino acid transporter, y+ system), member 2	0	0	1	0	0	0	0	1	0	1	0
hsa-miR-210	MIMAT0000267	NM_001009880	C22orf9	chromosome 22 open reading frame 9	0	0	1	0	0	0	0	1	0	1	0
hsa-miR-210	MIMAT0000267	NM_001009881	ZCCHC11	zinc finger, CCHC domain containing 11	0	0	1	0	0	0	0	1	0	1	0
hsa-miR-210	MIMAT0000267	NM_001009882	ZCCHC11	zinc finger, CCHC domain containing 11	0	0	1	0	0	0	0	1	0	1	0
hsa-miR-210	MIMAT0000267	NM_001010846	SHE	Src homology 2 domain containing E	0	0	1	0	0	0	0	1	0	1	0
hsa-miR-210	MIMAT0000267	NM_001010891	MTX3	metaxin 3	0	0	1	0	0	0	0	1	0	1	0
hsa-miR-210	MIMAT0000267	NM_001012267	CENPP	centromere protein P	0	0	1	0	0	0	0	1	0	1	0
hsa-miR-210	MIMAT0000267	NM_001012418	MYLK4	myosin light chain kinase family, member 4	0	0	1	0	0	0	0	1	0	1	0
hsa-miR-210	MIMAT0000267	NM_001012423	GOLGA8E	golgi autoantigen, golgin subfamily a, 8E	0	0	1	0	0	0	0	1	0	1	0
hsa-miR-210	MIMAT0000267	NM_001012756	ZNF260	zinc finger protein 260	0	0	1	0	0	0	0	1	0	1	0
hsa-miR-210	MIMAT0000267	NM_001012763	GNRHR	gonadotropin-releasing hormone receptor	0	0	1	0	0	0	0	1	0	1	0
hsa-miR-210	MIMAT0000267	NM_001013398	IGFBP3	insulin-like growth factor binding protein 3	0	0	1	0	0	0	0	1	0	1	0
hsa-miR-210	MIMAT0000267	NM_001014435	CA7	carbonic anhydrase VII	0	0	1	0	0	0	0	1	0	1	0
hsa-miR-210	MIMAT0000267	NM_001015045	FAM13A1	family with sequence similarity 13, member A1	0	0	1	0	0	0	0	1	0	1	0
hsa-miR-210	MIMAT0000267	NM_001017408	GOPC	golgi associated PDZ and coiled-coil motif containing	0	0	1	0	0	0	0	1	0	1	0
hsa-miR-210	MIMAT0000267	NM_001017420	ESCO2	establishment of cohesion 1 homolog 2 (S. cerevisiae)	0	0	1	0	0	0	0	1	0	1	0
hsa-miR-210	MIMAT0000267	NM_001017915	INPP5D	inositol polyphosphate-5-phosphatase, 145kDa	0	0	1	0	0	0	0	1	0	1	0
hsa-miR-210	MIMAT0000267	NM_001017967	MARVELD3	MARVEL domain containing 3	0	0	1	0	0	0	0	1	0	1	0
hsa-miR-210	MIMAT0000267	NM_001017989	OPA3	optic atrophy 3 (autosomal recessive, with chorea and spastic paraplegia)	0	0	1	0	0	0	0	1	0	1	0
hsa-miR-210	MIMAT0000267	NM_001018020	TPM1	tropomyosin 1 (alpha)	0	0	1	0	0	0	0	1	0	1	0
hsa-miR-210	MIMAT0000267	NM_001018060	AIFM3	apoptosis-inducing factor, mitochondrion-associated, 3	0	0	0	1	0	0	0	1	0	1	0
hsa-miR-210	MIMAT0000267	NM_001018065	NTRK2	neurotrophic tyrosine kinase, receptor, type 2	0	0	1	0	0	0	0	1	0	1	0
hsa-miR-210	MIMAT0000267	NM_001018066	NTRK2	neurotrophic tyrosine kinase, receptor, type 2	0	0	1	0	0	0	0	1	0	1	0
hsa-miR-210	MIMAT0000267	NM_001020818	MYADM	myeloid-associated differentiation marker	0	0	1	0	0	0	0	1	0	1	0
hsa-miR-210	MIMAT0000267	NM_001020819	MYADM	myeloid-associated differentiation marker	0	0	1	0	0	0	0	1	0	1	0
hsa-miR-210	MIMAT0000267	NM_001020821	MYADM	myeloid-associated differentiation marker	0	0	1	0	0	0	0	1	0	1	0
hsa-miR-210	MIMAT0000267	NM_001024381	TM2D2	TM2 domain containing 2	0	0	1	0	0	0	0	1	0	1	0
hsa-miR-210	MIMAT0000267	NM_001024630	RUNX2	runt-related transcription factor 2	0	0	1	0	0	0	0	1	0	1	0
hsa-miR-210	MIMAT0000267	NM_001024736	CD276	CD276 molecule	0	0	1	0	0	0	0	1	0	1	0
hsa-miR-210	MIMAT0000267	NM_001025076	CUGBP2	CUG triplet repeat, RNA binding protein 2	0	0	1	0	0	0	0	1	0	1	0
hsa-miR-210	MIMAT0000267	NM_001025077	CUGBP2	CUG triplet repeat, RNA binding protein 2	0	0	1	0	0	0	0	1	0	1	0
hsa-miR-210	MIMAT0000267	NM_001025100	MBP	myelin basic protein	0	0	1	0	0	0	0	1	0	1	0
hsa-miR-210	MIMAT0000267	NM_001025252	TPD52	tumor protein D52	0	0	1	0	0	0	0	1	0	1	0
hsa-miR-210	MIMAT0000267	NM_001025253	TPD52	tumor protein D52	0	0	1	0	0	0	0	1	0	1	0
hsa-miR-210	MIMAT0000267	NM_001025266	C3orf70	chromosome 3 open reading frame 70	0	0	1	0	0	0	0	1	0	1	0
hsa-miR-210	MIMAT0000267	NM_001025366	VEGFA	vascular endothelial growth factor A	0	0	1	0	0	0	0	1	0	1	0
hsa-miR-210	MIMAT0000267	NM_001025367	VEGFA	vascular endothelial growth factor A	0	0	1	0	0	0	0	1	0	1	0
hsa-miR-210	MIMAT0000267	NM_001025368	VEGFA	vascular endothelial growth factor A	0	0	1	0	0	0	0	1	0	1	0
hsa-miR-210	MIMAT0000267	NM_001025369	VEGFA	vascular endothelial growth factor A	0	0	1	0	0	0	0	1	0	1	0
hsa-miR-210	MIMAT0000267	NM_001025370	VEGFA	vascular endothelial growth factor A	0	0	1	0	0	0	0	1	0	1	0
hsa-miR-210	MIMAT0000267	NM_001026213	CYP11B1	cytochrome P450, family 11, subfamily B, polypeptide 1	0	0	1	0	0	0	0	1	0	1	0
hsa-miR-210	MIMAT0000267	NM_001029864	KIAA1755	KIAA1755	0	0	1	0	0	0	0	1	0	1	0
hsa-miR-210	MIMAT0000267	NM_001029939	ZFAT	zinc finger and AT hook domain containing	0	0	1	0	0	0	0	1	0	1	0
hsa-miR-210	MIMAT0000267	NM_001029954	ARMETL1	arginine-rich, mutated in early stage tumors-like 1	0	0	1	0	0	0	0	1	0	1	0
hsa-miR-210	MIMAT0000267	NM_001031615	ALDH3B2	aldehyde dehydrogenase 3 family, member B2	0	0	1	0	0	0	0	1	0	1	0
hsa-miR-210	MIMAT0000267	NM_001031695	RBM9	RNA binding motif protein 9	0	0	1	0	0	0	0	1	0	1	0
hsa-miR-210	MIMAT0000267	NM_001031702	SEMA5B	sema domain, seven thrombospondin repeats (type 1 and type 1-like), transmembrane domain (TM) and short cytoplasmic domain, (semaphorin) 5B	0	0	1	0	0	0	0	1	0	1	0
hsa-miR-210	MIMAT0000267	NM_001031711	ERGIC1	endoplasmic reticulum-golgi intermediate compartment (ERGIC) 1	0	0	1	0	0	0	0	1	0	1	0
hsa-miR-210	MIMAT0000267	NM_001031804	MAF	v-maf musculoaponeurotic fibrosarcoma oncogene homolog (avian)	0	0	1	0	0	0	0	1	0	1	0
hsa-miR-210	MIMAT0000267	NM_001032296	STK24	serine/threonine kinase 24 (STE20 homolog, yeast)	0	0	1	0	0	0	0	1	0	1	0
hsa-miR-210	MIMAT0000267	NM_001033049	ADARB1	adenosine deaminase, RNA-specific, B1 (RED1 homolog rat)	0	0	1	0	0	0	0	1	0	1	0
hsa-miR-210	MIMAT0000267	NM_001033117	SRGAP3	SLIT-ROBO Rho GTPase activating protein 3	0	0	1	0	0	0	0	1	0	1	0
hsa-miR-210	MIMAT0000267	NM_001033518	WIPI2	WD repeat domain, phosphoinositide interacting 2	0	0	1	0	0	0	0	1	0	1	0
hsa-miR-210	MIMAT0000267	NM_001033520	WIPI2	WD repeat domain, phosphoinositide interacting 2	0	0	1	0	0	0	0	1	0	1	0
hsa-miR-210	MIMAT0000267	NM_001033551	TOM1L2	target of myb1-like 2 (chicken)	0	0	1	0	0	0	0	1	0	1	0
hsa-miR-210	MIMAT0000267	NM_001033756	VEGFA	vascular endothelial growth factor A	0	0	1	0	0	0	0	1	0	1	0
hsa-miR-210	MIMAT0000267	NM_001034954	SORBS1	sorbin and SH3 domain containing 1	0	0	1	0	0	0	0	1	0	1	0
hsa-miR-210	MIMAT0000267	NM_001034955	SORBS1	sorbin and SH3 domain containing 1	0	0	1	0	0	0	0	1	0	1	0
hsa-miR-210	MIMAT0000267	NM_001034956	SORBS1	sorbin and SH3 domain containing 1	0	0	1	0	0	0	0	1	0	1	0
hsa-miR-210	MIMAT0000267	NM_001034957	SORBS1	sorbin and SH3 domain containing 1	0	0	1	0	0	0	0	1	0	1	0
hsa-miR-210	MIMAT0000267	NM_001037165	FOXK1	forkhead box K1	0	0	1	0	0	0	0	1	0	1	0
hsa-miR-210	MIMAT0000267	NM_001037293	PALM2	paralemmin 2	0	0	1	0	0	0	0	1	0	1	0
hsa-miR-210	MIMAT0000267	NM_001039141	TRIOBP	TRIO and F-actin binding protein	0	0	1	0	0	0	0	1	0	1	0
hsa-miR-210	MIMAT0000267	NM_001039362	ATP6V1C2	ATPase, H+ transporting, lysosomal 42kDa, V1 subunit C2	0	0	1	0	0	0	0	1	0	1	0
hsa-miR-210	MIMAT0000267	NM_001039396	MPEG1	macrophage expressed gene 1	0	0	1	0	0	0	0	1	0	1	0
hsa-miR-210	MIMAT0000267	NM_001039577	CCNL2	cyclin L2	0	0	1	0	0	0	0	1	0	1	0
hsa-miR-210	MIMAT0000267	NM_001039584	PICK1	protein interacting with PRKCA 1	0	0	1	0	0	0	0	1	0	1	0
hsa-miR-210	MIMAT0000267	NM_001039618	CREBZF	CREB/ATF bZIP transcription factor	0	0	1	0	0	0	0	1	0	1	0
hsa-miR-210	MIMAT0000267	NM_001039675	UNC45A	unc-45 homolog A (C. elegans)	0	0	1	0	0	0	0	1	0	1	0
hsa-miR-210	MIMAT0000267	NM_001039693	C2orf60	chromosome 2 open reading frame 60	0	0	1	0	0	0	0	1	0	1	0
hsa-miR-210	MIMAT0000267	NM_001039762	C10orf141	chromosome 10 open reading frame 141	0	0	1	0	0	0	0	1	0	1	0
hsa-miR-210	MIMAT0000267	NM_001040057	FAM133B	family with sequence similarity 133, member B	0	0	1	0	0	0	0	1	0	1	0
hsa-miR-210	MIMAT0000267	NM_001040061	LOC401089	FLJ43329 protein	0	0	1	0	0	0	0	1	0	1	0
hsa-miR-210	MIMAT0000267	NM_001040102	OPALIN	oligodendrocytic myelin paranodal and inner loop protein	0	0	1	0	0	0	0	1	0	1	0
hsa-miR-210	MIMAT0000267	NM_001040103	OPALIN	oligodendrocytic myelin paranodal and inner loop protein	0	0	1	0	0	0	0	1	0	1	0
hsa-miR-210	MIMAT0000267	NM_001040114	MYH11	myosin, heavy chain 11, smooth muscle	0	0	1	0	0	0	0	1	0	1	0
hsa-miR-210	MIMAT0000267	NM_001040152	PEG10	paternally expressed 10	0	0	1	0	0	0	0	1	0	1	0
hsa-miR-210	MIMAT0000267	NM_001040158	H2AFY	H2A histone family, member Y	0	0	1	0	0	0	0	1	0	1	0
hsa-miR-210	MIMAT0000267	NM_001040177	AKR1CL2	aldo-keto reductase family 1, member C-like 2	0	0	1	0	0	0	0	1	0	1	0
hsa-miR-210	MIMAT0000267	NM_001040194	AGTRAP	angiotensin II receptor-associated protein	0	0	1	0	0	0	0	1	0	1	0
hsa-miR-210	MIMAT0000267	NM_001040214	NKAIN2	Na+/K+ transporting ATPase interacting 2	0	0	1	0	0	0	0	1	0	1	0
hsa-miR-210	MIMAT0000267	NM_001040451	RUFY1	RUN and FYVE domain containing 1	0	0	1	0	0	0	0	1	0	1	0
hsa-miR-210	MIMAT0000267	NM_001042424	WHSC1	Wolf-Hirschhorn syndrome candidate 1	0	0	1	0	0	0	0	1	0	1	0
hsa-miR-210	MIMAT0000267	NM_001042465	PSAP	prosaposin (variant Gaucher disease and variant metachromatic leukodystrophy)	0	0	0	1	0	0	0	1	0	1	0
hsa-miR-210	MIMAT0000267	NM_001042486	DLGAP4	discs, large (Drosophila) homolog-associated protein 4	0	0	1	0	0	0	0	1	0	1	0
hsa-miR-210	MIMAT0000267	NM_001042574	CRTC3	CREB regulated transcription coactivator 3	0	0	1	0	0	0	0	1	0	1	0
hsa-miR-210	MIMAT0000267	NM_001042632	SNX21	sorting nexin family member 21	0	0	1	0	0	0	0	1	0	1	0
hsa-miR-210	MIMAT0000267	NM_001042633	SNX21	sorting nexin family member 21	0	0	1	0	0	0	0	1	0	1	0
hsa-miR-210	MIMAT0000267	NM_001042690	LOC345222	hypothetical gene supported by BC043530	0	0	0	1	0	0	0	1	0	1	0
hsa-miR-210	MIMAT0000267	NM_001044385	ALS2CR4	amyotrophic lateral sclerosis 2 (juvenile) chromosome region, candidate 4	0	0	1	0	0	0	0	1	0	1	0
hsa-miR-210	MIMAT0000267	NM_001045476	WDR38	WD repeat domain 38	0	0	1	0	0	0	0	1	0	1	0
hsa-miR-210	MIMAT0000267	NM_001045556	SLA	Src-like-adaptor	0	0	1	0	0	0	0	1	0	1	0
hsa-miR-210	MIMAT0000267	NM_001045557	SLA	Src-like-adaptor	0	0	1	0	0	0	0	1	0	1	0
hsa-miR-210	MIMAT0000267	NM_001048210	CLCC1	chloride channel CLIC-like 1	0	0	1	0	0	0	0	1	0	1	0
hsa-miR-210	MIMAT0000267	NM_001049	SSTR1	somatostatin receptor 1	0	0	1	0	0	0	0	1	0	1	0
hsa-miR-210	MIMAT0000267	NM_001076786	QSER1	glutamine and serine rich 1	0	0	1	0	0	0	0	1	0	1	0
hsa-miR-210	MIMAT0000267	NM_001076787	TP53I11	tumor protein p53 inducible protein 11	0	0	1	0	0	0	0	1	0	1	0
hsa-miR-210	MIMAT0000267	NM_001077204	CSPP1	centrosome and spindle pole associated protein 1	0	0	1	0	0	0	0	1	0	1	0
hsa-miR-210	MIMAT0000267	NM_001077269	WIPF1	WAS/WASL interacting protein family, member 1	0	0	1	0	0	0	0	1	0	1	0
hsa-miR-210	MIMAT0000267	NM_001077484	SLC38A1	solute carrier family 38, member 1	0	0	1	0	0	0	0	1	0	1	0
hsa-miR-210	MIMAT0000267	NM_001077504	TAC4	tachykinin 4 (hemokinin)	0	0	1	0	0	0	0	1	0	1	0
hsa-miR-210	MIMAT0000267	NM_001077505	TAC4	tachykinin 4 (hemokinin)	0	0	1	0	0	0	0	1	0	1	0
hsa-miR-210	MIMAT0000267	NM_001077506	TAC4	tachykinin 4 (hemokinin)	0	0	1	0	0	0	0	1	0	1	0
hsa-miR-210	MIMAT0000267	NM_001078173	FAM127C	family with sequence similarity 127, member C	0	0	1	0	0	0	0	1	0	1	0
hsa-miR-210	MIMAT0000267	NM_001079512	FAM18A	family with sequence similarity 18, member A	0	0	1	0	0	0	0	1	0	1	0
hsa-miR-210	MIMAT0000267	NM_001079528	ABCC6	ATP-binding cassette, sub-family C (CFTR/MRP), member 6	0	0	1	0	0	0	0	1	0	1	0
hsa-miR-210	MIMAT0000267	NM_001079846	CREBBP	CREB binding protein (Rubinstein-Taybi syndrome)	0	0	1	0	0	0	0	1	0	1	0
hsa-miR-210	MIMAT0000267	NM_001079867	PXMP3	peroxisomal membrane protein 3, 35kDa (Zellweger syndrome)	0	0	1	0	0	0	0	1	0	1	0
hsa-miR-210	MIMAT0000267	NM_001080	ALDH5A1	aldehyde dehydrogenase 5 family, member A1 (succinate-semialdehyde dehydrogenase)	0	0	0	1	0	0	0	1	0	1	0
hsa-miR-210	MIMAT0000267	NM_001080383	GJC1	gap junction protein, gamma 1, 45kDa	0	0	1	0	0	0	0	1	0	1	0
hsa-miR-210	MIMAT0000267	NM_001080396	FAM155A	family with sequence similarity 155, member A	0	0	1	0	0	0	0	1	0	1	0
hsa-miR-210	MIMAT0000267	NM_001080410	FBXO41	F-box protein 41	0	0	1	0	0	0	0	1	0	1	0
hsa-miR-210	MIMAT0000267	NM_001080417	ZNF629	zinc finger protein 629	0	0	1	0	0	0	0	1	0	1	0
hsa-miR-210	MIMAT0000267	NM_001080450	KIAA1553	KIAA1553	0	0	1	0	0	0	0	1	0	1	0
hsa-miR-210	MIMAT0000267	NM_001080484	KIAA1751	KIAA1751	0	0	1	0	0	0	0	1	0	1	0
hsa-miR-210	MIMAT0000267	NM_001080491	USP6NL	USP6 N-terminal like	0	0	1	0	0	0	0	1	0	1	0
hsa-miR-210	MIMAT0000267	NM_001080517	SETD5	SET domain containing 5	0	0	1	0	0	0	0	1	0	1	0
hsa-miR-210	MIMAT0000267	NM_001080543	C19orf29	chromosome 19 open reading frame 29	0	0	1	0	0	0	0	1	0	1	0
hsa-miR-210	MIMAT0000267	NM_001080744	DGKG	diacylglycerol kinase, gamma 90kDa	0	0	1	0	0	0	0	1	0	1	0
hsa-miR-210	MIMAT0000267	NM_001080745	DGKG	diacylglycerol kinase, gamma 90kDa	0	0	1	0	0	0	0	1	0	1	0
hsa-miR-210	MIMAT0000267	NM_001082576	RBM9	RNA binding motif protein 9	0	0	1	0	0	0	0	1	0	1	0
hsa-miR-210	MIMAT0000267	NM_001082577	RBM9	RNA binding motif protein 9	0	0	1	0	0	0	0	1	0	1	0
hsa-miR-210	MIMAT0000267	NM_001082578	RBM9	RNA binding motif protein 9	0	0	1	0	0	0	0	1	0	1	0
hsa-miR-210	MIMAT0000267	NM_001082968	TOM1L2	target of myb1-like 2 (chicken)	0	0	1	0	0	0	0	1	0	1	0
hsa-miR-210	MIMAT0000267	NM_001083591	CUGBP2	CUG triplet repeat, RNA binding protein 2	0	0	1	0	0	0	0	1	0	1	0
hsa-miR-210	MIMAT0000267	NM_001083619	GRIA2	glutamate receptor, ionotropic, AMPA 2	0	0	1	0	0	0	0	1	0	1	0
hsa-miR-210	MIMAT0000267	NM_001083620	GRIA2	glutamate receptor, ionotropic, AMPA 2	0	0	1	0	0	0	0	1	0	1	0
hsa-miR-210	MIMAT0000267	NM_001083621	ZBTB40	zinc finger and BTB domain containing 40	0	0	1	0	0	0	0	1	0	1	0
hsa-miR-210	MIMAT0000267	NM_001083909	GPR123	G protein-coupled receptor 123	0	0	1	0	0	0	0	1	0	1	0
hsa-miR-210	MIMAT0000267	NM_001083924	C1orf116	chromosome 1 open reading frame 116	0	0	1	0	0	0	0	1	0	1	0
hsa-miR-210	MIMAT0000267	NM_001085	SERPINA3	serpin peptidase inhibitor, clade A (alpha-1 antiproteinase, antitrypsin), member 3	0	0	1	0	0	0	0	1	0	1	0
hsa-miR-210	MIMAT0000267	NM_001085471	FOXN3	forkhead box N3	0	0	1	0	0	0	0	1	0	1	0
hsa-miR-210	MIMAT0000267	NM_001097620	TMEM184A	transmembrane protein 184A	0	0	1	0	0	0	0	1	0	1	0
hsa-miR-210	MIMAT0000267	NM_001097633	GCNT1	glucosaminyl (N-acetyl) transferase 1, core 2 (beta-1,6-N-acetylglucosaminyltransferase)	0	0	1	0	0	0	0	1	0	1	0
hsa-miR-210	MIMAT0000267	NM_001097634	GCNT1	glucosaminyl (N-acetyl) transferase 1, core 2 (beta-1,6-N-acetylglucosaminyltransferase)	0	0	1	0	0	0	0	1	0	1	0
hsa-miR-210	MIMAT0000267	NM_001097635	GCNT1	glucosaminyl (N-acetyl) transferase 1, core 2 (beta-1,6-N-acetylglucosaminyltransferase)	0	0	1	0	0	0	0	1	0	1	0
hsa-miR-210	MIMAT0000267	NM_001098272	HMGCS1	3-hydroxy-3-methylglutaryl-Coenzyme A synthase 1 (soluble)	0	0	1	0	0	0	0	1	0	1	0
hsa-miR-210	MIMAT0000267	NM_001098576	TEGT	testis enhanced gene transcript (BAX inhibitor 1)	0	0	1	0	0	0	0	1	0	1	0
hsa-miR-210	MIMAT0000267	NM_001098623	OBSCN	obscurin, cytoskeletal calmodulin and titin-interacting RhoGEF	0	0	1	0	0	0	0	1	0	1	0
hsa-miR-210	MIMAT0000267	NM_001098784	FAM89B	family with sequence similarity 89, member B	0	0	1	0	0	0	0	1	0	1	0
hsa-miR-210	MIMAT0000267	NM_001098801	C18orf19	chromosome 18 open reading frame 19	0	0	1	0	0	0	0	1	0	1	0
hsa-miR-210	MIMAT0000267	NM_001098813	2014-09-08	septin 8	0	0	1	0	0	0	0	1	0	1	0
hsa-miR-210	MIMAT0000267	NM_001099267	C6orf98	chromosome 6 open reading frame 98	0	0	1	0	0	0	0	1	0	1	0
hsa-miR-210	MIMAT0000267	NM_001099272	BTBD9	BTB (POZ) domain containing 9	0	0	1	0	0	0	0	1	0	1	0
hsa-miR-210	MIMAT0000267	NM_001099294	LL22NC03-75B3.6	KIAA1644 protein	0	0	1	0	0	0	0	1	0	1	0
hsa-miR-210	MIMAT0000267	NM_001099403	PRDM8	PR domain containing 8	0	0	1	0	0	0	0	1	0	1	0
hsa-miR-210	MIMAT0000267	NM_001102445	RGS4	regulator of G-protein signaling 4	0	0	1	0	0	0	0	1	0	1	0
hsa-miR-210	MIMAT0000267	NM_001106	ACVR2B	activin A receptor, type IIB	0	0	1	0	0	0	0	1	0	1	0
hsa-miR-210	MIMAT0000267	NM_001112	ADARB1	adenosine deaminase, RNA-specific, B1 (RED1 homolog rat)	0	0	1	0	0	0	0	1	0	1	0
hsa-miR-210	MIMAT0000267	NM_001114	ADCY7	adenylate cyclase 7	0	0	1	0	0	0	0	1	0	1	0
hsa-miR-210	MIMAT0000267	NM_001146	ANGPT1	angiopoietin 1	0	0	1	0	0	0	0	1	0	1	0
hsa-miR-210	MIMAT0000267	NM_001196	BID	BH3 interacting domain death agonist	0	0	1	0	0	0	0	1	0	1	0
hsa-miR-210	MIMAT0000267	NM_001206	KLF9	Kruppel-like factor 9	0	0	1	0	0	0	0	1	0	1	0
hsa-miR-210	MIMAT0000267	NM_001296	CCBP2	chemokine binding protein 2	0	0	1	0	0	0	0	1	0	1	0
hsa-miR-210	MIMAT0000267	NM_001303	COX10	COX10 homolog, cytochrome c oxidase assembly protein, heme A: farnesyltransferase (yeast)	0	0	1	0	0	0	0	1	0	1	0
hsa-miR-210	MIMAT0000267	NM_001315	MAPK14	mitogen-activated protein kinase 14	0	0	1	0	0	0	0	1	0	1	0
hsa-miR-210	MIMAT0000267	NM_001346	DGKG	diacylglycerol kinase, gamma 90kDa	0	0	1	0	0	0	0	1	0	1	0
hsa-miR-210	MIMAT0000267	NM_001409	MEGF6	multiple EGF-like-domains 6	0	0	1	0	0	0	0	1	0	1	0
hsa-miR-210	MIMAT0000267	NM_001410	MEGF8	multiple EGF-like-domains 8	0	0	1	0	0	0	0	1	0	1	0
hsa-miR-210	MIMAT0000267	NM_001412	EIF1AX	eukaryotic translation initiation factor 1A, X-linked	0	0	1	0	0	0	0	1	0	1	0
hsa-miR-210	MIMAT0000267	NM_001419	ELAVL1	ELAV (embryonic lethal, abnormal vision, Drosophila)-like 1 (Hu antigen R)	0	0	1	0	0	0	0	1	0	1	0
hsa-miR-210	MIMAT0000267	NM_001420	ELAVL3	ELAV (embryonic lethal, abnormal vision, Drosophila)-like 3 (Hu antigen C)	0	0	1	0	0	0	0	1	0	1	0
hsa-miR-210	MIMAT0000267	NM_001458	FLNC	filamin C, gamma (actin binding protein 280)	0	0	1	0	0	0	0	1	0	1	0
hsa-miR-210	MIMAT0000267	NM_001490	GCNT1	glucosaminyl (N-acetyl) transferase 1, core 2 (beta-1,6-N-acetylglucosaminyltransferase)	0	0	1	0	0	0	0	1	0	1	0
hsa-miR-210	MIMAT0000267	NM_001508	GPR39	G protein-coupled receptor 39	0	0	1	0	0	0	0	1	0	1	0
hsa-miR-210	MIMAT0000267	NM_001609	ACADSB	acyl-Coenzyme A dehydrogenase, short/branched chain	0	0	1	0	0	0	0	1	0	1	0
hsa-miR-210	MIMAT0000267	NM_001642	APLP2	amyloid beta (A4) precursor-like protein 2	0	0	1	0	0	0	0	1	0	1	0
hsa-miR-210	MIMAT0000267	NM_001649	SHROOM2	shroom family member 2	0	0	1	0	0	0	0	1	0	1	0
hsa-miR-210	MIMAT0000267	NM_001650	AQP4	aquaporin 4	0	0	1	0	0	0	0	1	0	1	0
hsa-miR-210	MIMAT0000267	NM_001669	ARSD	arylsulfatase D	0	0	1	0	0	0	0	1	0	1	0
hsa-miR-210	MIMAT0000267	NM_001684	ATP2B4	ATPase, Ca++ transporting, plasma membrane 4	0	0	1	0	0	0	0	1	0	1	0
hsa-miR-210	MIMAT0000267	NM_001694	ATP6V0C	ATPase, H+ transporting, lysosomal 16kDa, V0 subunit c	0	0	1	0	0	0	0	1	0	1	0
hsa-miR-210	MIMAT0000267	NM_001695	ATP6V1C1	ATPase, H+ transporting, lysosomal 42kDa, V1 subunit C1	0	0	1	0	0	0	0	1	0	1	0
hsa-miR-210	MIMAT0000267	NM_001709	BDNF	brain-derived neurotrophic factor	0	0	0	0	0	0	0	1	0	1	1
hsa-miR-210	MIMAT0000267	NM_001719	BMP7	bone morphogenetic protein 7	0	0	1	0	0	0	0	1	0	1	0
hsa-miR-210	MIMAT0000267	NM_001720	BMP8B	bone morphogenetic protein 8b	0	0	1	0	0	0	0	1	0	1	0
hsa-miR-210	MIMAT0000267	NM_001768	CD8A	CD8a molecule	0	0	1	0	0	0	0	1	0	1	0
hsa-miR-210	MIMAT0000267	NM_001771	CD22	CD22 molecule	0	0	1	0	0	0	0	1	0	1	0
hsa-miR-210	MIMAT0000267	NM_001846	COL4A2	collagen, type IV, alpha 2	0	0	1	0	0	0	0	1	0	1	0
hsa-miR-210	MIMAT0000267	NM_001859	SLC31A1	solute carrier family 31 (copper transporters), member 1	0	0	1	0	0	0	0	1	0	1	0
hsa-miR-210	MIMAT0000267	NM_001874	CPM	carboxypeptidase M	0	0	1	0	0	0	0	1	0	1	0
hsa-miR-210	MIMAT0000267	NM_001894	CSNK1E	casein kinase 1, epsilon	0	0	1	0	0	0	0	1	0	1	0
hsa-miR-210	MIMAT0000267	NM_001942	DSG1	desmoglein 1	0	0	1	0	0	0	0	1	0	1	0
hsa-miR-210	MIMAT0000267	NM_001949	E2F3	E2F transcription factor 3	0	0	0	0	0	0	1	1	0	1	0
hsa-miR-210	MIMAT0000267	NM_001963	EGF	epidermal growth factor (beta-urogastrone)	0	0	1	0	0	0	0	1	0	1	0
hsa-miR-210	MIMAT0000267	NM_001999	FBN2	fibrillin 2 (congenital contractural arachnodactyly)	0	0	1	0	0	0	0	1	0	1	0
hsa-miR-210	MIMAT0000267	NM_002073	GNAZ	guanine nucleotide binding protein (G protein), alpha z polypeptide	0	0	1	0	0	0	0	1	0	1	0
hsa-miR-210	MIMAT0000267	NM_002077	GOLGA1	golgi autoantigen, golgin subfamily a, 1	0	0	1	0	0	0	0	1	0	1	0
hsa-miR-210	MIMAT0000267	NM_002111	HTT	huntingtin	0	0	1	0	0	0	0	1	0	1	0
hsa-miR-210	MIMAT0000267	NM_002131	HMGA1	high mobility group AT-hook 1	0	0	1	0	0	0	0	1	0	1	0
hsa-miR-210	MIMAT0000267	NM_002143	HPCA	hippocalcin	0	0	1	0	0	0	0	1	0	1	0
hsa-miR-210	MIMAT0000267	NM_002193	INHBB	inhibin, beta B	0	0	1	0	0	0	0	1	0	1	0
hsa-miR-210	MIMAT0000267	NM_002214	ITGB8	integrin, beta 8	0	0	1	0	0	0	0	1	0	1	0
hsa-miR-210	MIMAT0000267	NM_002270	TNPO1	transportin 1	0	0	1	0	0	0	0	1	0	1	0
hsa-miR-210	MIMAT0000267	NM_002287	LAIR1	leukocyte-associated immunoglobulin-like receptor 1	0	0	1	0	0	0	0	1	0	1	0
hsa-miR-210	MIMAT0000267	NM_002357	MXD1	MAX dimerization protein 1	0	0	1	0	0	0	0	1	0	1	0
hsa-miR-210	MIMAT0000267	NM_002360	MAFK	v-maf musculoaponeurotic fibrosarcoma oncogene homolog K (avian)	0	0	1	0	0	0	0	1	0	1	0
hsa-miR-210	MIMAT0000267	NM_002398	MEIS1	Meis homeobox 1	0	0	0	0	0	0	1	1	0	1	0
hsa-miR-210	MIMAT0000267	NM_002462	MX1	myxovirus (influenza virus) resistance 1, interferon-inducible protein p78 (mouse)	0	0	1	0	0	0	0	1	0	1	0
hsa-miR-210	MIMAT0000267	NM_002481	PPP1R12B	protein phosphatase 1, regulatory (inhibitor) subunit 12B	0	0	1	0	0	0	0	1	0	1	0
hsa-miR-210	MIMAT0000267	NM_002489	NDUFA4	NADH dehydrogenase (ubiquinone) 1 alpha subcomplex, 4, 9kDa	0	0	0	0	0	0	0	1	0	1	1
hsa-miR-210	MIMAT0000267	NM_002501	NFIX	nuclear factor I/X (CCAAT-binding transcription factor)	0	0	1	0	0	0	0	1	0	1	0
hsa-miR-210	MIMAT0000267	NM_002581	PAPPA	pregnancy-associated plasma protein A, pappalysin 1	0	0	1	0	0	0	0	1	0	1	0
hsa-miR-210	MIMAT0000267	NM_002594	PCSK2	proprotein convertase subtilisin/kexin type 2	0	0	1	0	0	0	0	1	0	1	0
hsa-miR-210	MIMAT0000267	NM_002596	PCTK3	PCTAIRE protein kinase 3	0	0	1	0	0	0	0	1	0	1	0
hsa-miR-210	MIMAT0000267	NM_002617	PEX10	peroxisome biogenesis factor 10	0	0	1	0	0	0	0	1	0	1	0
hsa-miR-210	MIMAT0000267	NM_002650	PI4KA	phosphatidylinositol 4-kinase, catalytic, alpha	0	0	1	0	0	0	0	1	0	1	0
hsa-miR-210	MIMAT0000267	NM_002655	PLAG1	pleiomorphic adenoma gene 1	0	0	1	0	0	0	0	1	0	1	0
hsa-miR-210	MIMAT0000267	NM_002698	POU2F2	POU class 2 homeobox 2	0	0	1	0	0	0	0	1	0	1	0
hsa-miR-210	MIMAT0000267	NM_002709	PPP1CB	protein phosphatase 1, catalytic subunit, beta isoform	0	0	1	0	0	0	0	1	0	1	0
hsa-miR-210	MIMAT0000267	NM_002725	PRELP	proline/arginine-rich end leucine-rich repeat protein	0	0	1	0	0	0	0	1	0	1	0
hsa-miR-210	MIMAT0000267	NM_002737	PRKCA	protein kinase C, alpha	0	0	1	0	0	0	0	1	0	1	0
hsa-miR-210	MIMAT0000267	NM_002740	PRKCI	protein kinase C, iota	0	0	1	0	0	0	0	1	0	1	0
hsa-miR-210	MIMAT0000267	NM_002745	MAPK1	mitogen-activated protein kinase 1	0	0	1	0	0	0	0	1	0	1	0
hsa-miR-210	MIMAT0000267	NM_002775	HTRA1	HtrA serine peptidase 1	0	0	1	0	0	0	0	1	0	1	0
hsa-miR-210	MIMAT0000267	NM_002778	PSAP	prosaposin (variant Gaucher disease and variant metachromatic leukodystrophy)	0	0	0	1	0	0	0	1	0	1	0
hsa-miR-210	MIMAT0000267	NM_002780	PSG4	pregnancy specific beta-1-glycoprotein 4	0	0	1	0	0	0	0	1	0	1	0
hsa-miR-210	MIMAT0000267	NM_002850	PTPRS	protein tyrosine phosphatase, receptor type, S	0	0	1	0	0	0	0	1	0	1	0
hsa-miR-210	MIMAT0000267	NM_002886	RAP2B	RAP2B, member of RAS oncogene family	0	0	1	0	0	0	0	1	0	1	0
hsa-miR-210	MIMAT0000267	NM_002903	RCVRN	recoverin	0	0	1	0	0	0	0	1	0	1	0
hsa-miR-210	MIMAT0000267	NM_002911	UPF1	UPF1 regulator of nonsense transcripts homolog (yeast)	0	0	1	0	0	0	0	1	0	1	0
hsa-miR-210	MIMAT0000267	NM_002924	RGS7	regulator of G-protein signaling 7	0	0	1	0	0	0	0	1	0	1	0
hsa-miR-210	MIMAT0000267	NM_003028	SHB	Src homology 2 domain containing adaptor protein B	0	0	1	0	0	0	0	1	0	1	0
hsa-miR-210	MIMAT0000267	NM_003042	SLC6A1	solute carrier family 6 (neurotransmitter transporter, GABA), member 1	0	0	1	0	0	0	0	1	0	1	0
hsa-miR-210	MIMAT0000267	NM_003043	SLC6A6	solute carrier family 6 (neurotransmitter transporter, taurine), member 6	0	0	1	0	0	0	0	1	0	1	0
hsa-miR-210	MIMAT0000267	NM_003044	SLC6A12	solute carrier family 6 (neurotransmitter transporter, betaine/GABA), member 12	0	0	1	0	0	0	0	1	0	1	0
hsa-miR-210	MIMAT0000267	NM_003101	SOAT1	sterol O-acyltransferase (acyl-Coenzyme A: cholesterol acyltransferase) 1	0	0	1	0	0	0	0	1	0	1	0
hsa-miR-210	MIMAT0000267	NM_003131	SRF	serum response factor (c-fos serum response element-binding transcription factor)	0	0	1	0	0	0	0	1	0	1	0
hsa-miR-210	MIMAT0000267	NM_003189	TAL1	T-cell acute lymphocytic leukemia 1	0	0	1	0	0	0	0	1	0	1	0
hsa-miR-210	MIMAT0000267	NM_003217	TEGT	testis enhanced gene transcript (BAX inhibitor 1)	0	0	1	0	0	0	0	1	0	1	0
hsa-miR-210	MIMAT0000267	NM_003234	TFRC	transferrin receptor (p90, CD71)	0	0	1	0	0	0	0	1	0	1	0
hsa-miR-210	MIMAT0000267	NM_003243	TGFBR3	transforming growth factor, beta receptor III	0	0	1	0	0	0	0	1	0	1	0
hsa-miR-210	MIMAT0000267	NM_003247	THBS2	thrombospondin 2	0	0	1	0	0	0	0	1	0	1	0
hsa-miR-210	MIMAT0000267	NM_003288	TPD52L2	tumor protein D52-like 2	0	0	1	0	0	0	0	1	0	1	0
hsa-miR-210	MIMAT0000267	NM_003376	VEGFA	vascular endothelial growth factor A	0	0	1	0	0	0	0	1	0	1	0
hsa-miR-210	MIMAT0000267	NM_003387	WIPF1	WAS/WASL interacting protein family, member 1	0	0	1	0	0	0	0	1	0	1	0
hsa-miR-210	MIMAT0000267	NM_003388	CLIP2	CAP-GLY domain containing linker protein 2	0	0	1	0	0	0	0	1	0	1	0
hsa-miR-210	MIMAT0000267	NM_003439	ZKSCAN1	zinc finger with KRAB and SCAN domains 1	0	0	1	0	0	0	0	1	0	1	0
hsa-miR-210	MIMAT0000267	NM_003455	ZNF202	zinc finger protein 202	0	0	1	0	0	0	0	1	0	1	0
hsa-miR-210	MIMAT0000267	NM_003458	BSN	bassoon (presynaptic cytomatrix protein)	0	0	1	0	0	0	0	1	0	1	0
hsa-miR-210	MIMAT0000267	NM_003486	SLC7A5	solute carrier family 7 (cationic amino acid transporter, y+ system), member 5	0	0	1	0	0	0	0	1	0	1	0
hsa-miR-210	MIMAT0000267	NM_003576	STK24	serine/threonine kinase 24 (STE20 homolog, yeast)	0	0	1	0	0	0	0	1	0	1	0
hsa-miR-210	MIMAT0000267	NM_003583	DYRK2	dual-specificity tyrosine-(Y)-phosphorylation regulated kinase 2	0	0	1	0	0	0	0	1	0	1	0
hsa-miR-210	MIMAT0000267	NM_003590	CUL3	cullin 3	0	0	1	0	0	0	0	1	0	1	0
hsa-miR-210	MIMAT0000267	NM_003596	TPST1	tyrosylprotein sulfotransferase 1	0	0	1	0	0	0	0	1	0	1	0
hsa-miR-210	MIMAT0000267	NM_003603	SORBS2	sorbin and SH3 domain containing 2	0	0	1	0	0	0	0	1	0	1	0
hsa-miR-210	MIMAT0000267	NM_003613	CILP	cartilage intermediate layer protein, nucleotide pyrophosphohydrolase	0	0	1	0	0	0	0	1	0	1	0
hsa-miR-210	MIMAT0000267	NM_003762	VAMP4	vesicle-associated membrane protein 4	0	0	1	0	0	0	0	1	0	1	0
hsa-miR-210	MIMAT0000267	NM_003764	STX11	syntaxin 11	0	0	1	0	0	0	0	1	0	1	0
hsa-miR-210	MIMAT0000267	NM_003861	WDR22	WD repeat domain 22	0	0	1	0	0	0	0	1	0	1	0
hsa-miR-210	MIMAT0000267	NM_003872	NRP2	neuropilin 2	0	0	1	0	0	0	0	1	0	1	0
hsa-miR-210	MIMAT0000267	NM_003909	CPNE3	copine III	0	0	1	0	0	0	0	1	0	1	0
hsa-miR-210	MIMAT0000267	NM_003916	AP1S2	adaptor-related protein complex 1, sigma 2 subunit	0	0	1	0	0	0	0	1	0	1	0
hsa-miR-210	MIMAT0000267	NM_003966	SEMA5A	sema domain, seven thrombospondin repeats (type 1 and type 1-like), transmembrane domain (TM) and short cytoplasmic domain, (semaphorin) 5A	0	0	1	0	0	0	0	1	0	1	0
hsa-miR-210	MIMAT0000267	NM_004028	AQP4	aquaporin 4	0	0	1	0	0	0	0	1	0	1	0
hsa-miR-210	MIMAT0000267	NM_004055	CAPN5	calpain 5	0	0	1	0	0	0	0	1	0	1	0
hsa-miR-210	MIMAT0000267	NM_004077	CS	citrate synthase	0	0	1	0	0	0	0	1	0	1	0
hsa-miR-210	MIMAT0000267	NM_004082	DCTN1	dynactin 1 (p150, glued homolog, Drosophila)	0	0	1	0	0	0	0	1	0	1	0
hsa-miR-210	MIMAT0000267	NM_004090	DUSP3	dual specificity phosphatase 3	0	0	1	0	0	0	0	1	0	1	0
hsa-miR-210	MIMAT0000267	NM_004103	PTK2B	PTK2B protein tyrosine kinase 2 beta	0	0	1	0	0	0	0	1	0	1	0
hsa-miR-210	MIMAT0000267	NM_004163	RAB27B	RAB27B, member RAS oncogene family	0	0	1	0	0	0	0	1	0	1	0
hsa-miR-210	MIMAT0000267	NM_004275	MED20	mediator complex subunit 20	0	0	1	0	0	0	0	1	0	1	0
hsa-miR-210	MIMAT0000267	NM_004321	KIF1A	kinesin family member 1A	0	0	1	0	0	0	0	1	0	1	0
hsa-miR-210	MIMAT0000267	NM_004338	C18orf1	chromosome 18 open reading frame 1	0	0	1	0	0	0	0	1	0	1	0
hsa-miR-210	MIMAT0000267	NM_004349	RUNX1T1	runt-related transcription factor 1; translocated to, 1 (cyclin D-related)	0	0	1	0	0	0	0	1	0	1	0
hsa-miR-210	MIMAT0000267	NM_004386	NCAN	neurocan	0	0	1	0	0	0	0	1	0	1	0
hsa-miR-210	MIMAT0000267	NM_004416	DTX1	deltex homolog 1 (Drosophila)	0	0	1	0	0	0	0	1	0	1	0
hsa-miR-210	MIMAT0000267	NM_004437	EPB41	erythrocyte membrane protein band 4.1 (elliptocytosis 1, RH-linked)	0	0	1	0	0	0	0	1	0	1	0
hsa-miR-210	MIMAT0000267	NM_004442	EPHB2	EPH receptor B2	0	0	1	0	0	0	0	1	0	1	0
hsa-miR-210	MIMAT0000267	NM_004463	FGD1	FYVE, RhoGEF and PH domain containing 1 (faciogenital dysplasia)	0	0	1	0	0	0	0	1	0	1	0
hsa-miR-210	MIMAT0000267	NM_004464	FGF5	fibroblast growth factor 5	0	0	1	0	0	0	0	1	0	1	0
hsa-miR-210	MIMAT0000267	NM_004473	FOXE1	forkhead box E1 (thyroid transcription factor 2)	0	0	1	0	0	0	0	1	0	1	0
hsa-miR-210	MIMAT0000267	NM_004491	GRLF1	glucocorticoid receptor DNA binding factor 1	0	0	1	0	0	0	0	1	0	1	0
hsa-miR-210	MIMAT0000267	NM_004505	USP6	ubiquitin specific peptidase 6 (Tre-2 oncogene)	0	0	1	0	0	0	0	1	0	1	0
hsa-miR-210	MIMAT0000267	NM_004532	MUC4	mucin 4, cell surface associated	0	0	1	0	0	0	0	1	0	1	0
hsa-miR-210	MIMAT0000267	NM_004560	ROR2	receptor tyrosine kinase-like orphan receptor 2	0	0	1	0	0	0	0	1	0	1	0
hsa-miR-210	MIMAT0000267	NM_004561	OVOL1	ovo-like 1(Drosophila)	0	0	1	0	0	0	0	1	0	1	0
hsa-miR-210	MIMAT0000267	NM_004567	PFKFB4	6-phosphofructo-2-kinase/fructose-2,6-biphosphatase 4	0	0	1	0	0	0	0	1	0	1	0
hsa-miR-210	MIMAT0000267	NM_004623	TTC4	tetratricopeptide repeat domain 4	0	0	1	0	0	0	0	1	0	1	0
hsa-miR-210	MIMAT0000267	NM_004716	PCSK7	proprotein convertase subtilisin/kexin type 7	0	0	1	0	0	0	0	1	0	1	0
hsa-miR-210	MIMAT0000267	NM_004734	DCLK1	doublecortin-like kinase 1	0	0	1	0	0	0	0	1	0	1	0
hsa-miR-210	MIMAT0000267	NM_004776	B4GALT5	UDP-Gal:betaGlcNAc beta 1,4- galactosyltransferase, polypeptide 5	0	0	1	0	0	0	0	1	0	1	0
hsa-miR-210	MIMAT0000267	NM_004834	MAP4K4	mitogen-activated protein kinase kinase kinase kinase 4	0	0	1	0	0	0	0	1	0	1	0
hsa-miR-210	MIMAT0000267	NM_004842	AKAP7	A kinase (PRKA) anchor protein 7	0	0	1	0	0	0	0	1	0	1	0
hsa-miR-210	MIMAT0000267	NM_004852	ONECUT2	one cut homeobox 2	0	0	1	0	0	0	0	1	0	1	0
hsa-miR-210	MIMAT0000267	NM_004893	H2AFY	H2A histone family, member Y	0	0	1	0	0	0	0	1	0	1	0
hsa-miR-210	MIMAT0000267	NM_004914	RAB36	RAB36, member RAS oncogene family	0	0	1	0	0	0	0	1	0	1	0
hsa-miR-210	MIMAT0000267	NM_004937	CTNS	cystinosis, nephropathic	0	0	1	0	0	0	0	1	0	1	0
hsa-miR-210	MIMAT0000267	NM_004949	DSC2	desmocollin 2	0	0	1	0	0	0	0	1	0	1	0
hsa-miR-210	MIMAT0000267	NM_004956	ETV1	ets variant gene 1	0	0	1	0	0	0	0	1	0	1	0
hsa-miR-210	MIMAT0000267	NM_004958	FRAP1	FK506 binding protein 12-rapamycin associated protein 1	0	0	1	0	0	0	0	1	0	1	0
hsa-miR-210	MIMAT0000267	NM_004973	JARID2	jumonji, AT rich interactive domain 2	0	0	1	0	0	0	0	1	0	1	0
hsa-miR-210	MIMAT0000267	NM_004984	KIF5A	kinesin family member 5A	0	0	1	0	0	0	0	1	0	1	0
hsa-miR-210	MIMAT0000267	NM_004985	KRAS	v-Ki-ras2 Kirsten rat sarcoma viral oncogene homolog	0	0	1	0	0	0	0	1	0	1	0
hsa-miR-210	MIMAT0000267	NM_004996	ABCC1	ATP-binding cassette, sub-family C (CFTR/MRP), member 1	0	0	1	0	0	0	0	1	0	1	0
hsa-miR-210	MIMAT0000267	NM_005036	PPARA	peroxisome proliferator-activated receptor alpha	0	0	1	0	0	0	0	1	0	1	0
hsa-miR-210	MIMAT0000267	NM_005047	PSMD5	proteasome (prosome, macropain) 26S subunit, non-ATPase, 5	0	0	1	0	0	0	0	1	0	1	0
hsa-miR-210	MIMAT0000267	NM_005065	SEL1L	sel-1 suppressor of lin-12-like (C. elegans)	0	0	1	0	0	0	0	1	0	1	0
hsa-miR-210	MIMAT0000267	NM_005073	SLC15A1	solute carrier family 15 (oligopeptide transporter), member 1	0	0	1	0	0	0	0	1	0	1	0
hsa-miR-210	MIMAT0000267	NM_005137	DGCR2	DiGeorge syndrome critical region gene 2	0	0	1	0	0	0	0	1	0	1	0
hsa-miR-210	MIMAT0000267	NM_005156	ROD1	ROD1 regulator of differentiation 1 (S. pombe)	0	0	1	0	0	0	0	1	0	1	0
hsa-miR-210	MIMAT0000267	NM_005157	ABL1	c-abl oncogene 1, receptor tyrosine kinase	0	0	1	0	0	0	0	1	0	1	0
hsa-miR-210	MIMAT0000267	NM_005158	ABL2	v-abl Abelson murine leukemia viral oncogene homolog 2 (arg, Abelson-related gene)	0	0	1	0	0	0	0	1	0	1	0
hsa-miR-210	MIMAT0000267	NM_005161	APLNR	apelin receptor	0	0	1	0	0	0	0	1	0	1	0
hsa-miR-210	MIMAT0000267	NM_005182	CA7	carbonic anhydrase VII	0	0	1	0	0	0	0	1	0	1	0
hsa-miR-210	MIMAT0000267	NM_005188	CBL	Cas-Br-M (murine) ecotropic retroviral transforming sequence	0	0	1	0	0	0	0	1	0	1	0
hsa-miR-210	MIMAT0000267	NM_005191	CD80	CD80 molecule	0	0	1	0	0	0	0	1	0	1	0
hsa-miR-210	MIMAT0000267	NM_005197	FOXN3	forkhead box N3	0	0	1	0	0	0	0	1	0	1	0
hsa-miR-210	MIMAT0000267	NM_005233	EPHA3	EPH receptor A3	0	0	1	0	0	0	0	1	0	1	0
hsa-miR-210	MIMAT0000267	NM_005255	GAK	cyclin G associated kinase	0	0	1	0	0	0	0	1	0	1	0
hsa-miR-210	MIMAT0000267	NM_005291	GPR17	G protein-coupled receptor 17	0	0	1	0	0	0	0	1	0	1	0
hsa-miR-210	MIMAT0000267	NM_005336	HDLBP	high density lipoprotein binding protein (vigilin)	0	0	1	0	0	0	0	1	0	1	0
hsa-miR-210	MIMAT0000267	NM_005433	YES1	v-yes-1 Yamaguchi sarcoma viral oncogene homolog 1	0	0	1	0	0	0	0	1	0	1	0
hsa-miR-210	MIMAT0000267	NM_005465	AKT3	v-akt murine thymoma viral oncogene homolog 3 (protein kinase B, gamma)	0	0	1	0	0	0	0	1	0	1	0
hsa-miR-210	MIMAT0000267	NM_005475	SH2B3	SH2B adaptor protein 3	0	0	1	0	0	0	0	1	0	1	0
hsa-miR-210	MIMAT0000267	NM_005477	HCN4	hyperpolarization activated cyclic nucleotide-gated potassium channel 4	0	0	1	0	0	0	0	1	0	1	0
hsa-miR-210	MIMAT0000267	NM_005497	GJC1	gap junction protein, gamma 1, 45kDa	0	0	1	0	0	0	0	1	0	1	0
hsa-miR-210	MIMAT0000267	NM_005503	APBA2	amyloid beta (A4) precursor protein-binding, family A, member 2 (X11-like)	0	0	1	0	0	0	0	1	0	1	0
hsa-miR-210	MIMAT0000267	NM_005521	TLX1	T-cell leukemia homeobox 1	0	0	1	0	0	0	0	1	0	1	0
hsa-miR-210	MIMAT0000267	NM_005522	HOXA1	homeobox A1	0	0	0	0	0	0	0	1	0	1	1
hsa-miR-210	MIMAT0000267	NM_005539	INPP5A	inositol polyphosphate-5-phosphatase, 40kDa	0	0	1	0	0	0	0	1	0	1	0
hsa-miR-210	MIMAT0000267	NM_005541	INPP5D	inositol polyphosphate-5-phosphatase, 145kDa	0	0	1	0	0	0	0	1	0	1	0
hsa-miR-210	MIMAT0000267	NM_005561	LAMP1	lysosomal-associated membrane protein 1	0	0	1	0	0	0	0	1	0	1	0
hsa-miR-210	MIMAT0000267	NM_005597	NFIC	nuclear factor I/C (CCAAT-binding transcription factor)	0	0	1	0	0	0	0	1	0	1	0
hsa-miR-210	MIMAT0000267	NM_005635	SSX1	synovial sarcoma, X breakpoint 1	0	0	1	0	0	0	0	1	0	1	0
hsa-miR-210	MIMAT0000267	NM_005688	ABCC5	ATP-binding cassette, sub-family C (CFTR/MRP), member 5	0	0	1	0	0	0	0	1	0	1	0
hsa-miR-210	MIMAT0000267	NM_005748	YAF2	YY1 associated factor 2	0	0	1	0	0	0	0	1	0	1	0
hsa-miR-210	MIMAT0000267	NM_005789	PSME3	proteasome (prosome, macropain) activator subunit 3 (PA28 gamma; Ki)	0	0	1	0	0	0	0	1	0	1	0
hsa-miR-210	MIMAT0000267	NM_005809	PRDX2	peroxiredoxin 2	0	0	1	0	0	0	0	1	0	1	0
hsa-miR-210	MIMAT0000267	NM_005822	RCAN2	regulator of calcineurin 2	0	0	1	0	0	0	0	1	0	1	0
hsa-miR-210	MIMAT0000267	NM_005829	AP3S2	adaptor-related protein complex 3, sigma 2 subunit	0	0	1	0	0	0	0	1	0	1	0
hsa-miR-210	MIMAT0000267	NM_005903	SMAD5	SMAD family member 5	0	0	1	0	0	0	0	1	0	1	0
hsa-miR-210	MIMAT0000267	NM_005914	MCM4	minichromosome maintenance complex component 4	0	0	1	0	0	0	0	1	0	1	0
hsa-miR-210	MIMAT0000267	NM_005920	MEF2D	myocyte enhancer factor 2D	0	0	1	0	0	0	0	1	0	1	0
hsa-miR-210	MIMAT0000267	NM_005927	MFAP3	microfibrillar-associated protein 3	0	0	1	0	0	0	0	1	0	1	0
hsa-miR-210	MIMAT0000267	NM_005934	MLLT1	myeloid/lymphoid or mixed-lineage leukemia (trithorax homolog, Drosophila); translocated to, 1	0	0	1	0	0	0	0	1	0	1	0
hsa-miR-210	MIMAT0000267	NM_006011	ST8SIA2	ST8 alpha-N-acetyl-neuraminide alpha-2,8-sialyltransferase 2	0	0	1	0	0	0	0	1	0	1	0
hsa-miR-210	MIMAT0000267	NM_006030	CACNA2D2	calcium channel, voltage-dependent, alpha 2/delta subunit 2	0	0	1	0	0	0	0	1	0	1	0
hsa-miR-210	MIMAT0000267	NM_006034	TP53I11	tumor protein p53 inducible protein 11	0	0	1	0	0	0	0	1	0	1	0
hsa-miR-210	MIMAT0000267	NM_006036	PREPL	prolyl endopeptidase-like	0	0	1	0	0	0	0	1	0	1	0
hsa-miR-210	MIMAT0000267	NM_006048	UBE4B	ubiquitination factor E4B (UFD2 homolog, yeast)	0	0	1	0	0	0	0	1	0	1	0
hsa-miR-210	MIMAT0000267	NM_006049	SNAPC5	small nuclear RNA activating complex, polypeptide 5, 19kDa	0	0	1	0	0	0	0	1	0	1	0
hsa-miR-210	MIMAT0000267	NM_006057	B3GALT5	UDP-Gal:betaGlcNAc beta 1,3-galactosyltransferase, polypeptide 5	0	0	1	0	0	0	0	1	0	1	0
hsa-miR-210	MIMAT0000267	NM_006060	IKZF1	IKAROS family zinc finger 1 (Ikaros)	0	0	1	0	0	0	0	1	0	1	0
hsa-miR-210	MIMAT0000267	NM_006160	NEUROD2	neurogenic differentiation 2	0	0	0	0	0	0	0	1	0	1	1
hsa-miR-210	MIMAT0000267	NM_006162	NFATC1	nuclear factor of activated T-cells, cytoplasmic, calcineurin-dependent 1	0	0	1	0	0	0	0	1	0	1	0
hsa-miR-210	MIMAT0000267	NM_006198	PCP4	Purkinje cell protein 4	0	0	1	0	0	0	0	1	0	1	0
hsa-miR-210	MIMAT0000267	NM_006235	POU2AF1	POU class 2 associating factor 1	0	0	1	0	0	0	0	1	0	1	0
hsa-miR-210	MIMAT0000267	NM_006241	PPP1R2	protein phosphatase 1, regulatory (inhibitor) subunit 2	0	0	1	0	0	0	0	1	0	1	0
hsa-miR-210	MIMAT0000267	NM_006251	PRKAA1	protein kinase, AMP-activated, alpha 1 catalytic subunit	0	0	1	0	0	0	0	1	0	1	0
hsa-miR-210	MIMAT0000267	NM_006275	SFRS6	splicing factor, arginine/serine-rich 6	0	0	1	0	0	0	0	1	0	1	0
hsa-miR-210	MIMAT0000267	NM_006283	TACC1	transforming, acidic coiled-coil containing protein 1	0	0	1	0	0	0	0	1	0	1	0
hsa-miR-210	MIMAT0000267	NM_006307	SRPX	sushi-repeat-containing protein, X-linked	0	0	1	0	0	0	0	1	0	1	0
hsa-miR-210	MIMAT0000267	NM_006375	ENOX2	ecto-NOX disulfide-thiol exchanger 2	0	0	1	0	0	0	0	1	0	1	0
hsa-miR-210	MIMAT0000267	NM_006434	SORBS1	sorbin and SH3 domain containing 1	0	0	1	0	0	0	0	1	0	1	0
hsa-miR-210	MIMAT0000267	NM_006454	MXD4	MAX dimerization protein 4	0	0	1	0	0	0	0	1	0	1	0
hsa-miR-210	MIMAT0000267	NM_006482	DYRK2	dual-specificity tyrosine-(Y)-phosphorylation regulated kinase 2	0	0	1	0	0	0	0	1	0	1	0
hsa-miR-210	MIMAT0000267	NM_006529	GLRA3	glycine receptor, alpha 3	0	0	1	0	0	0	0	1	0	1	0
hsa-miR-210	MIMAT0000267	NM_006547	IGF2BP3	insulin-like growth factor 2 mRNA binding protein 3	0	0	1	0	0	0	0	1	0	1	0
hsa-miR-210	MIMAT0000267	NM_006561	CUGBP2	CUG triplet repeat, RNA binding protein 2	0	0	1	0	0	0	0	1	0	1	0
hsa-miR-210	MIMAT0000267	NM_006581	FUT9	fucosyltransferase 9 (alpha (1,3) fucosyltransferase)	0	0	1	0	0	0	0	1	0	1	0
hsa-miR-210	MIMAT0000267	NM_006599	NFAT5	nuclear factor of activated T-cells 5, tonicity-responsive	0	0	1	0	0	0	0	1	0	1	0
hsa-miR-210	MIMAT0000267	NM_006609	MAP3K2	mitogen-activated protein kinase kinase kinase 2	0	0	1	0	0	0	0	1	0	1	0
hsa-miR-210	MIMAT0000267	NM_006611	KLRA1	killer cell lectin-like receptor subfamily A, member 1	0	0	1	0	0	0	0	1	0	1	0
hsa-miR-210	MIMAT0000267	NM_006650	CPLX2	complexin 2	0	0	1	0	0	0	0	1	0	1	0
hsa-miR-210	MIMAT0000267	NM_006729	DIAPH2	diaphanous homolog 2 (Drosophila)	0	0	1	0	0	0	0	1	0	1	0
hsa-miR-210	MIMAT0000267	NM_006734	HIVEP2	human immunodeficiency virus type I enhancer binding protein 2	0	0	1	0	0	0	0	1	0	1	0
hsa-miR-210	MIMAT0000267	NM_006766	MYST3	MYST histone acetyltransferase (monocytic leukemia) 3	0	0	1	0	0	0	0	1	0	1	0
hsa-miR-210	MIMAT0000267	NM_006861	RAB35	RAB35, member RAS oncogene family	0	0	1	0	0	0	0	1	0	1	0
hsa-miR-210	MIMAT0000267	NM_006868	RAB31	RAB31, member RAS oncogene family	0	0	1	0	0	0	0	1	0	1	0
hsa-miR-210	MIMAT0000267	NM_006943	SOX12	SRY (sex determining region Y)-box 12	0	0	1	0	0	0	0	1	0	1	0
hsa-miR-210	MIMAT0000267	NM_007011	ABHD2	abhydrolase domain containing 2	0	0	1	0	0	0	0	1	0	1	0
hsa-miR-210	MIMAT0000267	NM_007032	TRIOBP	TRIO and F-actin binding protein	0	0	1	0	0	0	0	1	0	1	0
hsa-miR-210	MIMAT0000267	NM_007054	KIF3A	kinesin family member 3A	0	0	1	0	0	0	0	1	0	1	0
hsa-miR-210	MIMAT0000267	NM_007073	BVES	blood vessel epicardial substance	0	0	1	0	0	0	0	1	0	1	0
hsa-miR-210	MIMAT0000267	NM_007099	ACP1	acid phosphatase 1, soluble	0	0	1	0	0	0	0	1	0	1	0
hsa-miR-210	MIMAT0000267	NM_007124	UTRN	utrophin	0	0	1	0	0	0	0	1	0	1	0
hsa-miR-210	MIMAT0000267	NM_007157	ZXDB	zinc finger, X-linked, duplicated B	0	0	1	0	0	0	0	1	0	1	0
hsa-miR-210	MIMAT0000267	NM_007172	NUP50	nucleoporin 50kDa	0	0	1	0	0	0	0	1	0	1	0
hsa-miR-210	MIMAT0000267	NM_007184	NISCH	nischarin	0	0	1	0	0	0	0	1	0	1	0
hsa-miR-210	MIMAT0000267	NM_007249	KLF12	Kruppel-like factor 12	0	0	1	0	0	0	0	1	0	1	0
hsa-miR-210	MIMAT0000267	NM_007255	B4GALT7	xylosylprotein beta 1,4-galactosyltransferase, polypeptide 7 (galactosyltransferase I)	0	0	1	0	0	0	0	1	0	1	0
hsa-miR-210	MIMAT0000267	NM_007270	FKBP9	FK506 binding protein 9, 63 kDa	0	0	1	0	0	0	0	1	0	1	0
hsa-miR-210	MIMAT0000267	NM_007283	MGLL	monoglyceride lipase	0	0	1	0	0	0	0	1	0	1	0
hsa-miR-210	MIMAT0000267	NM_007314	ABL2	v-abl Abelson murine leukemia viral oncogene homolog 2 (arg, Abelson-related gene)	0	0	1	0	0	0	0	1	0	1	0
hsa-miR-210	MIMAT0000267	NM_007331	WHSC1	Wolf-Hirschhorn syndrome candidate 1	0	0	1	0	0	0	0	1	0	1	0
hsa-miR-210	MIMAT0000267	NM_012072	CD93	CD93 molecule	0	0	1	0	0	0	0	1	0	1	0
hsa-miR-210	MIMAT0000267	NM_012104	BACE1	beta-site APP-cleaving enzyme 1	0	0	1	0	0	0	0	1	0	1	0
hsa-miR-210	MIMAT0000267	NM_012115	CASP8AP2	CASP8 associated protein 2	0	0	1	0	0	0	0	1	0	1	0
hsa-miR-210	MIMAT0000267	NM_012156	EPB41L1	erythrocyte membrane protein band 4.1-like 1	0	0	1	0	0	0	0	1	0	1	0
hsa-miR-210	MIMAT0000267	NM_012164	FBXW2	F-box and WD repeat domain containing 2	0	0	1	0	0	0	0	1	0	1	0
hsa-miR-210	MIMAT0000267	NM_012194	C11orf41	chromosome 11 open reading frame 41	0	0	1	0	0	0	0	1	0	1	0
hsa-miR-210	MIMAT0000267	NM_012234	RYBP	RING1 and YY1 binding protein	0	0	1	0	0	0	0	1	0	1	0
hsa-miR-210	MIMAT0000267	NM_012249	RHOQ	ras homolog gene family, member Q	0	0	1	0	0	0	0	1	0	1	0
hsa-miR-210	MIMAT0000267	NM_012261	C20orf103	chromosome 20 open reading frame 103	0	0	1	0	0	0	0	1	0	1	0
hsa-miR-210	MIMAT0000267	NM_012301	MAGI2	membrane associated guanylate kinase, WW and PDZ domain containing 2	0	0	1	0	0	0	0	1	0	1	0
hsa-miR-210	MIMAT0000267	NM_012309	SHANK2	SH3 and multiple ankyrin repeat domains 2	0	0	1	0	0	0	0	1	0	1	0
hsa-miR-210	MIMAT0000267	NM_012384	GMEB2	glucocorticoid modulatory element binding protein 2	0	0	1	0	0	0	0	1	0	1	0
hsa-miR-210	MIMAT0000267	NM_012405	ICMT	isoprenylcysteine carboxyl methyltransferase	0	0	1	0	0	0	0	1	0	1	0
hsa-miR-210	MIMAT0000267	NM_012407	PICK1	protein interacting with PRKCA 1	0	0	1	0	0	0	0	1	0	1	0
hsa-miR-210	MIMAT0000267	NM_012425	RSU1	Ras suppressor protein 1	0	0	1	0	0	0	0	1	0	1	0
hsa-miR-210	MIMAT0000267	NM_012444	SPO11	SPO11 meiotic protein covalently bound to DSB homolog (S. cerevisiae)	0	0	1	0	0	0	0	1	0	1	0
hsa-miR-210	MIMAT0000267	NM_012470	TNPO3	transportin 3	0	0	1	0	0	0	0	1	0	1	0
hsa-miR-210	MIMAT0000267	NM_013240	N6AMT1	N-6 adenine-specific DNA methyltransferase 1 (putative)	0	0	1	0	0	0	0	1	0	1	0
hsa-miR-210	MIMAT0000267	NM_013302	EEF2K	eukaryotic elongation factor-2 kinase	0	0	1	0	0	0	0	1	0	1	0
hsa-miR-210	MIMAT0000267	NM_013332	HIG2	hypoxia-inducible protein 2	0	0	1	0	0	0	0	1	0	1	0
hsa-miR-210	MIMAT0000267	NM_013382	POMT2	protein-O-mannosyltransferase 2	0	0	1	0	0	0	0	1	0	1	0
hsa-miR-210	MIMAT0000267	NM_013393	FTSJ2	FtsJ homolog 2 (E. coli)	0	0	1	0	0	0	0	1	0	1	0
hsa-miR-210	MIMAT0000267	NM_013431	KLRC4	killer cell lectin-like receptor subfamily C, member 4	0	0	1	0	0	0	0	1	0	1	0
hsa-miR-210	MIMAT0000267	NM_013433	TNPO2	transportin 2 (importin 3, karyopherin beta 2b)	0	0	1	0	0	0	0	1	0	1	0
hsa-miR-210	MIMAT0000267	NM_013443	ST6GALNAC6	ST6 (alpha-N-acetyl-neuraminyl-2,3-beta-galactosyl-1,3)-N-acetylgalactosaminide alpha-2,6-sialyltransferase 6	0	0	1	0	0	0	0	1	0	1	0
hsa-miR-210	MIMAT0000267	NM_013450	BAZ2B	bromodomain adjacent to zinc finger domain, 2B	0	0	1	0	0	0	0	1	0	1	0
hsa-miR-210	MIMAT0000267	NM_013988	PARK2	Parkinson disease (autosomal recessive, juvenile) 2, parkin	0	0	1	0	0	0	0	1	0	1	0
hsa-miR-210	MIMAT0000267	NM_013989	DIO2	deiodinase, iodothyronine, type II	0	0	1	0	0	0	0	1	0	1	0
hsa-miR-210	MIMAT0000267	NM_014007	ZBTB43	zinc finger and BTB domain containing 43	0	0	1	0	0	0	0	1	0	1	0
hsa-miR-210	MIMAT0000267	NM_014112	TRPS1	trichorhinophalangeal syndrome I	0	0	1	0	0	0	0	1	0	1	0
hsa-miR-210	MIMAT0000267	NM_014117	C16orf72	chromosome 16 open reading frame 72	0	0	1	0	0	0	0	1	0	1	0
hsa-miR-210	MIMAT0000267	NM_014228	SLC6A7	solute carrier family 6 (neurotransmitter transporter, L-proline), member 7	0	0	1	0	0	0	0	1	0	1	0
hsa-miR-210	MIMAT0000267	NM_014245	RNF7	ring finger protein 7	0	0	1	0	0	0	0	1	0	1	0
hsa-miR-210	MIMAT0000267	NM_014247	RAPGEF2	Rap guanine nucleotide exchange factor (GEF) 2	0	0	1	0	0	0	0	1	0	1	0
hsa-miR-210	MIMAT0000267	NM_014267	C11orf58	chromosome 11 open reading frame 58	0	0	1	0	0	0	0	1	0	1	0
hsa-miR-210	MIMAT0000267	NM_014283	C1orf9	chromosome 1 open reading frame 9	0	0	1	0	0	0	0	1	0	1	0
hsa-miR-210	MIMAT0000267	NM_014289	CAPN6	calpain 6	0	0	1	0	0	0	0	1	0	1	0
hsa-miR-210	MIMAT0000267	NM_014309	RBM9	RNA binding motif protein 9	0	0	1	0	0	0	0	1	0	1	0
hsa-miR-210	MIMAT0000267	NM_014310	RASD2	RASD family, member 2	0	0	1	0	0	0	0	1	0	1	0
hsa-miR-210	MIMAT0000267	NM_014342	MTCH2	mitochondrial carrier homolog 2 (C. elegans)	0	0	1	0	0	0	0	1	0	1	0
hsa-miR-210	MIMAT0000267	NM_014368	LHX6	LIM homeobox 6	0	0	1	0	0	0	0	1	0	1	0
hsa-miR-210	MIMAT0000267	NM_014388	C1orf107	chromosome 1 open reading frame 107	0	0	1	0	0	0	0	1	0	1	0
hsa-miR-210	MIMAT0000267	NM_014392	D4S234E	DNA segment on chromosome 4 (unique) 234 expressed sequence	0	0	1	0	0	0	0	1	0	1	0
hsa-miR-210	MIMAT0000267	NM_014393	STAU2	staufen, RNA binding protein, homolog 2 (Drosophila)	0	0	1	0	0	0	0	1	0	1	0
hsa-miR-210	MIMAT0000267	NM_014409	TAF5L	TAF5-like RNA polymerase II, p300/CBP-associated factor (PCAF)-associated factor, 65kDa	0	0	1	0	0	0	0	1	0	1	0
hsa-miR-210	MIMAT0000267	NM_014562	OTX1	orthodenticle homeobox 1	0	0	1	0	0	0	0	1	0	1	0
hsa-miR-210	MIMAT0000267	NM_014601	EHD2	EH-domain containing 2	0	0	1	0	0	0	0	1	0	1	0
hsa-miR-210	MIMAT0000267	NM_014615	KIAA0182	KIAA0182	0	0	1	0	0	0	0	1	0	1	0
hsa-miR-210	MIMAT0000267	NM_014616	ATP11B	ATPase, class VI, type 11B	0	0	1	0	0	0	0	1	0	1	0
hsa-miR-210	MIMAT0000267	NM_014629	ARHGEF10	Rho guanine nucleotide exchange factor (GEF) 10	0	0	1	0	0	0	0	1	0	1	0
hsa-miR-210	MIMAT0000267	NM_014634	PPM1F	protein phosphatase 1F (PP2C domain containing)	0	0	1	0	0	0	0	1	0	1	0
hsa-miR-210	MIMAT0000267	NM_014665	LRRC14	leucine rich repeat containing 14	0	0	1	0	0	0	0	1	0	1	0
hsa-miR-210	MIMAT0000267	NM_014692	SEC14L5	SEC14-like 5 (S. cerevisiae)	0	0	1	0	0	0	0	1	0	1	0
hsa-miR-210	MIMAT0000267	NM_014701	KIAA0256	KIAA0256 gene product	0	0	1	0	0	0	0	1	0	1	0
hsa-miR-210	MIMAT0000267	NM_014732	KIAA0513	KIAA0513	0	0	1	0	0	0	0	1	0	1	0
hsa-miR-210	MIMAT0000267	NM_014744	TBC1D5	TBC1 domain family, member 5	0	0	1	0	0	0	0	1	0	1	0
hsa-miR-210	MIMAT0000267	NM_014755	SERTAD2	SERTA domain containing 2	0	0	1	0	0	0	0	1	0	1	0
hsa-miR-210	MIMAT0000267	NM_014776	GIT2	G protein-coupled receptor kinase interactor 2	0	0	1	0	0	0	0	1	0	1	0
hsa-miR-210	MIMAT0000267	NM_014786	ARHGEF17	Rho guanine nucleotide exchange factor (GEF) 17	0	0	1	0	0	0	0	1	0	1	0
hsa-miR-210	MIMAT0000267	NM_014787	DNAJC6	DnaJ (Hsp40) homolog, subfamily C, member 6	0	0	1	0	0	0	0	1	0	1	0
hsa-miR-210	MIMAT0000267	NM_014798	PLEKHM1	pleckstrin homology domain containing, family M (with RUN domain) member 1	0	0	1	0	0	0	0	1	0	1	0
hsa-miR-210	MIMAT0000267	NM_014824	FCHSD2	FCH and double SH3 domains 2	0	0	1	0	0	0	0	1	0	1	0
hsa-miR-210	MIMAT0000267	NM_014835	OSBPL2	oxysterol binding protein-like 2	0	0	1	0	0	0	0	1	0	1	0
hsa-miR-210	MIMAT0000267	NM_014848	SV2B	synaptic vesicle glycoprotein 2B	0	0	1	0	0	0	0	1	0	1	0
hsa-miR-210	MIMAT0000267	NM_014850	SRGAP3	SLIT-ROBO Rho GTPase activating protein 3	0	0	1	0	0	0	0	1	0	1	0
hsa-miR-210	MIMAT0000267	NM_014860	SUPT7L	suppressor of Ty 7 (S. cerevisiae)-like	0	0	1	0	0	0	0	1	0	1	0
hsa-miR-210	MIMAT0000267	NM_014870	ZBTB40	zinc finger and BTB domain containing 40	0	0	1	0	0	0	0	1	0	1	0
hsa-miR-210	MIMAT0000267	NM_014877	HELZ	helicase with zinc finger	0	0	1	0	0	0	0	1	0	1	0
hsa-miR-210	MIMAT0000267	NM_014883	FAM13A1	family with sequence similarity 13, member A1	0	0	1	0	0	0	0	1	0	1	0
hsa-miR-210	MIMAT0000267	NM_014899	RHOBTB3	Rho-related BTB domain containing 3	0	0	1	0	0	0	0	1	0	1	0
hsa-miR-210	MIMAT0000267	NM_014902	DLGAP4	discs, large (Drosophila) homolog-associated protein 4	0	0	1	0	0	0	0	1	0	1	0
hsa-miR-210	MIMAT0000267	NM_014905	GLS	glutaminase	0	0	1	0	0	0	0	1	0	1	0
hsa-miR-210	MIMAT0000267	NM_014912	CPEB3	cytoplasmic polyadenylation element binding protein 3	0	0	1	0	0	0	0	1	0	1	0
hsa-miR-210	MIMAT0000267	NM_014943	ZHX2	zinc fingers and homeoboxes 2	0	0	1	0	0	0	0	1	0	1	0
hsa-miR-210	MIMAT0000267	NM_014978	SORCS3	sortilin-related VPS10 domain containing receptor 3	0	0	1	0	0	0	0	1	0	1	0
hsa-miR-210	MIMAT0000267	NM_015025	MYT1L	myelin transcription factor 1-like	0	0	1	0	0	0	0	1	0	1	0
hsa-miR-210	MIMAT0000267	NM_015046	SETX	senataxin	0	0	1	0	0	0	0	1	0	1	0
hsa-miR-210	MIMAT0000267	NM_015056	RRP1B	ribosomal RNA processing 1 homolog B (S. cerevisiae)	0	0	1	0	0	0	0	1	0	1	0
hsa-miR-210	MIMAT0000267	NM_015068	PEG10	paternally expressed 10	0	0	1	0	0	0	0	1	0	1	0
hsa-miR-210	MIMAT0000267	NM_015073	SIPA1L3	signal-induced proliferation-associated 1 like 3	0	0	1	0	0	0	0	1	0	1	0
hsa-miR-210	MIMAT0000267	NM_015127	CLCC1	chloride channel CLIC-like 1	0	0	1	0	0	0	0	1	0	1	0
hsa-miR-210	MIMAT0000267	NM_015129	2014-09-06	septin 6	0	0	1	0	0	0	0	1	0	1	0
hsa-miR-210	MIMAT0000267	NM_015136	STAB1	stabilin 1	0	0	1	0	0	0	0	1	0	1	0
hsa-miR-210	MIMAT0000267	NM_015146	2014-09-08	septin 8	0	0	1	0	0	0	0	1	0	1	0
hsa-miR-210	MIMAT0000267	NM_015166	MLC1	megalencephalic leukoencephalopathy with subcortical cysts 1	0	0	1	0	0	0	0	1	0	1	0
hsa-miR-210	MIMAT0000267	NM_015168	ZC3H4	zinc finger CCCH-type containing 4	0	0	1	0	0	0	0	1	0	1	0
hsa-miR-210	MIMAT0000267	NM_015176	FBXO28	F-box protein 28	0	0	1	0	0	0	0	1	0	1	0
hsa-miR-210	MIMAT0000267	NM_015215	CAMTA1	calmodulin binding transcription activator 1	0	0	1	0	0	0	0	1	0	1	0
hsa-miR-210	MIMAT0000267	NM_015226	CLEC16A	C-type lectin domain family 16, member A	0	0	1	0	0	0	0	1	0	1	0
hsa-miR-210	MIMAT0000267	NM_015227	POFUT2	protein O-fucosyltransferase 2	0	0	1	0	0	0	0	1	0	1	0
hsa-miR-210	MIMAT0000267	NM_015241	MICAL3	microtubule associated monoxygenase, calponin and LIM domain containing 3	0	0	1	0	0	0	0	1	0	1	0
hsa-miR-210	MIMAT0000267	NM_015245	ANKS1A	ankyrin repeat and sterile alpha motif domain containing 1A	0	0	1	0	0	0	0	1	0	1	0
hsa-miR-210	MIMAT0000267	NM_015246	MGRN1	mahogunin, ring finger 1	0	0	1	0	0	0	0	1	0	1	0
hsa-miR-210	MIMAT0000267	NM_015254	KIF13B	kinesin family member 13B	0	0	1	0	0	0	0	1	0	1	0
hsa-miR-210	MIMAT0000267	NM_015257	TMEM194A	transmembrane protein 194A	0	0	1	0	0	0	0	1	0	1	0
hsa-miR-210	MIMAT0000267	NM_015259	ICOSLG	inducible T-cell co-stimulator ligand	0	0	1	0	0	0	0	1	0	1	0
hsa-miR-210	MIMAT0000267	NM_015260	SIN3B	SIN3 homolog B, transcription regulator (yeast)	0	0	1	0	0	0	0	1	0	1	0
hsa-miR-210	MIMAT0000267	NM_015264	C22orf9	chromosome 22 open reading frame 9	0	0	1	0	0	0	0	1	0	1	0
hsa-miR-210	MIMAT0000267	NM_015266	SLC9A8	solute carrier family 9 (sodium/hydrogen exchanger), member 8	0	0	1	0	0	0	0	1	0	1	0
hsa-miR-210	MIMAT0000267	NM_015288	PHF15	PHD finger protein 15	0	0	1	0	0	0	0	1	0	1	0
hsa-miR-210	MIMAT0000267	NM_015306	USP24	ubiquitin specific peptidase 24	0	0	1	0	0	0	0	1	0	1	0
hsa-miR-210	MIMAT0000267	NM_015310	PSD3	pleckstrin and Sec7 domain containing 3	0	0	1	0	0	0	0	1	0	1	0
hsa-miR-210	MIMAT0000267	NM_015327	SMG5	Smg-5 homolog, nonsense mediated mRNA decay factor (C. elegans)	0	0	1	0	0	0	0	1	0	1	0
hsa-miR-210	MIMAT0000267	NM_015344	LEPROTL1	leptin receptor overlapping transcript-like 1	0	0	1	0	0	0	0	1	0	1	0
hsa-miR-210	MIMAT0000267	NM_015349	KIAA0240	KIAA0240	0	0	1	0	0	0	0	1	0	1	0
hsa-miR-210	MIMAT0000267	NM_015351	TTC9	tetratricopeptide repeat domain 9	0	0	1	0	0	0	0	1	0	1	0
hsa-miR-210	MIMAT0000267	NM_015355	SUZ12	suppressor of zeste 12 homolog (Drosophila)	0	0	1	0	0	0	0	1	0	1	0
hsa-miR-210	MIMAT0000267	NM_015375	RIPK5	receptor interacting protein kinase 5	0	0	1	0	0	0	0	1	0	1	0
hsa-miR-210	MIMAT0000267	NM_015393	DKFZP564O0823	DKFZP564O0823 protein	0	0	1	0	0	0	0	1	0	1	0
hsa-miR-210	MIMAT0000267	NM_015458	MTMR9	myotubularin related protein 9	0	0	1	0	0	0	0	1	0	1	0
hsa-miR-210	MIMAT0000267	NM_015460	MYRIP	myosin VIIA and Rab interacting protein	0	0	1	0	0	0	0	1	0	1	0
hsa-miR-210	MIMAT0000267	NM_015463	CNRIP1	cannabinoid receptor interacting protein 1	0	0	1	0	0	0	0	1	0	1	0
hsa-miR-210	MIMAT0000267	NM_015476	C18orf10	chromosome 18 open reading frame 10	0	0	1	0	0	0	0	1	0	1	0
hsa-miR-210	MIMAT0000267	NM_015500	C2CD2	C2 calcium-dependent domain containing 2	0	0	1	0	0	0	0	1	0	1	0
hsa-miR-210	MIMAT0000267	NM_015533	DAK	dihydroxyacetone kinase 2 homolog (S. cerevisiae)	0	0	1	0	0	0	0	1	0	1	0
hsa-miR-210	MIMAT0000267	NM_015567	SLITRK5	SLIT and NTRK-like family, member 5	0	0	1	0	0	0	0	1	0	1	0
hsa-miR-210	MIMAT0000267	NM_015610	WIPI2	WD repeat domain, phosphoinositide interacting 2	0	0	1	0	0	0	0	1	0	1	0
hsa-miR-210	MIMAT0000267	NM_015711	GLTSCR1	glioma tumor suppressor candidate region gene 1	0	0	1	0	0	0	0	1	0	1	0
hsa-miR-210	MIMAT0000267	NM_015714	G0S2	G0/G1switch 2	0	0	1	0	0	0	0	1	0	1	0
hsa-miR-210	MIMAT0000267	NM_015833	ADARB1	adenosine deaminase, RNA-specific, B1 (RED1 homolog rat)	0	0	1	0	0	0	0	1	0	1	0
hsa-miR-210	MIMAT0000267	NM_015840	ADAR	adenosine deaminase, RNA-specific	0	0	1	0	0	0	0	1	0	1	0
hsa-miR-210	MIMAT0000267	NM_015841	ADAR	adenosine deaminase, RNA-specific	0	0	1	0	0	0	0	1	0	1	0
hsa-miR-210	MIMAT0000267	NM_015935	KIAA0859	KIAA0859	0	0	0	1	0	0	0	1	0	1	0
hsa-miR-210	MIMAT0000267	NM_015949	C7orf20	chromosome 7 open reading frame 20	0	0	1	0	0	0	0	1	0	1	0
hsa-miR-210	MIMAT0000267	NM_015995	KLF13	Kruppel-like factor 13	0	0	1	0	0	0	0	1	0	1	0
hsa-miR-210	MIMAT0000267	NM_016003	WIPI2	WD repeat domain, phosphoinositide interacting 2	0	0	1	0	0	0	0	1	0	1	0
hsa-miR-210	MIMAT0000267	NM_016018	PHF20L1	PHD finger protein 20-like 1	0	0	1	0	0	0	0	1	0	1	0
hsa-miR-210	MIMAT0000267	NM_016023	OTUD6B	OTU domain containing 6B	0	0	1	0	0	0	0	1	0	1	0
hsa-miR-210	MIMAT0000267	NM_016169	SUFU	suppressor of fused homolog (Drosophila)	0	0	1	0	0	0	0	1	0	1	0
hsa-miR-210	MIMAT0000267	NM_016324	ZNF274	zinc finger protein 274	0	0	1	0	0	0	0	1	0	1	0
hsa-miR-210	MIMAT0000267	NM_016325	ZNF274	zinc finger protein 274	0	0	1	0	0	0	0	1	0	1	0
hsa-miR-210	MIMAT0000267	NM_016376	ANKFY1	ankyrin repeat and FYVE domain containing 1	0	0	1	0	0	0	0	1	0	1	0
hsa-miR-210	MIMAT0000267	NM_016377	AKAP7	A kinase (PRKA) anchor protein 7	0	0	1	0	0	0	0	1	0	1	0
hsa-miR-210	MIMAT0000267	NM_016424	CROP	cisplatin resistance-associated overexpressed protein	0	0	1	0	0	0	0	1	0	1	0
hsa-miR-210	MIMAT0000267	NM_016452	CAPN9	calpain 9	0	0	1	0	0	0	0	1	0	1	0
hsa-miR-210	MIMAT0000267	NM_016479	SHISA5	shisa homolog 5 (Xenopus laevis)	0	0	1	0	0	0	0	1	0	1	0
hsa-miR-210	MIMAT0000267	NM_016519	AMBN	ameloblastin (enamel matrix protein)	0	0	1	0	0	0	0	1	0	1	0
hsa-miR-210	MIMAT0000267	NM_016559	PEX5L	peroxisomal biogenesis factor 5-like	0	0	1	0	0	0	0	1	0	1	0
hsa-miR-210	MIMAT0000267	NM_016564	CEND1	cell cycle exit and neuronal differentiation 1	0	0	0	1	0	0	0	1	0	1	0
hsa-miR-210	MIMAT0000267	NM_016577	RAB6B	RAB6B, member RAS oncogene family	0	0	1	0	0	0	0	1	0	1	0
hsa-miR-210	MIMAT0000267	NM_016640	MRPS30	mitochondrial ribosomal protein S30	0	0	1	0	0	0	0	1	0	1	0
hsa-miR-210	MIMAT0000267	NM_016839	RBMS1	RNA binding motif, single stranded interacting protein 1	0	0	1	0	0	0	0	1	0	1	0
hsa-miR-210	MIMAT0000267	NM_016931	NOX4	NADPH oxidase 4	0	0	1	0	0	0	0	1	0	1	0
hsa-miR-210	MIMAT0000267	NM_017415	KLHL3	kelch-like 3 (Drosophila)	0	0	1	0	0	0	0	1	0	1	0
hsa-miR-210	MIMAT0000267	NM_017495	RBM38	RNA binding motif protein 38	0	0	1	0	0	0	0	1	0	1	0
hsa-miR-210	MIMAT0000267	NM_017549	EPDR1	ependymin related protein 1 (zebrafish)	0	0	1	0	0	0	0	1	0	1	0
hsa-miR-210	MIMAT0000267	NM_017566	KLHDC4	kelch domain containing 4	0	0	1	0	0	0	0	1	0	1	0
hsa-miR-210	MIMAT0000267	NM_017580	ZRANB1	zinc finger, RAN-binding domain containing 1	0	0	1	0	0	0	0	1	0	1	0
hsa-miR-210	MIMAT0000267	NM_017583	TRIM44	tripartite motif-containing 44	0	0	1	0	0	0	0	1	0	1	0
hsa-miR-210	MIMAT0000267	NM_017637	BNC2	basonuclin 2	0	0	1	0	0	0	0	1	0	1	0
hsa-miR-210	MIMAT0000267	NM_017644	KLHL24	kelch-like 24 (Drosophila)	0	0	1	0	0	0	0	1	0	1	0
hsa-miR-210	MIMAT0000267	NM_017651	AHI1	Abelson helper integration site 1	0	0	1	0	0	0	0	1	0	1	0
hsa-miR-210	MIMAT0000267	NM_017694	FLJ20160	FLJ20160 protein	0	0	1	0	0	0	0	1	0	1	0
hsa-miR-210	MIMAT0000267	NM_017723	C9orf167	chromosome 9 open reading frame 167	0	0	1	0	0	0	0	1	0	1	0
hsa-miR-210	MIMAT0000267	NM_017757	ZNF407	zinc finger protein 407	0	0	1	0	0	0	0	1	0	1	0
hsa-miR-210	MIMAT0000267	NM_017759	FLJ20309	hypothetical protein FLJ20309	0	0	1	0	0	0	0	1	0	1	0
hsa-miR-210	MIMAT0000267	NM_017856	GEMIN8	gem (nuclear organelle) associated protein 8	0	0	0	1	0	0	0	1	0	1	0
hsa-miR-210	MIMAT0000267	NM_017893	SEMA4G	sema domain, immunoglobulin domain (Ig), transmembrane domain (TM) and short cytoplasmic domain, (semaphorin) 4G	0	0	1	0	0	0	0	1	0	1	0
hsa-miR-210	MIMAT0000267	NM_017944	USP47	ubiquitin specific peptidase 47	0	0	1	0	0	0	0	1	0	1	0
hsa-miR-210	MIMAT0000267	NM_018067	MAP7D1	MAP7 domain containing 1	0	0	1	0	0	0	0	1	0	1	0
hsa-miR-210	MIMAT0000267	NM_018120	ARMC1	armadillo repeat containing 1	0	0	1	0	0	0	0	1	0	1	0
hsa-miR-210	MIMAT0000267	NM_018121	C10orf6	chromosome 10 open reading frame 6	0	0	1	0	0	0	0	1	0	1	0
hsa-miR-210	MIMAT0000267	NM_018127	ELAC2	elaC homolog 2 (E. coli)	0	0	1	0	0	0	0	1	0	1	0
hsa-miR-210	MIMAT0000267	NM_018153	ANTXR1	anthrax toxin receptor 1	0	0	1	0	0	0	0	1	0	1	0
hsa-miR-210	MIMAT0000267	NM_018211	RAVER2	ribonucleoprotein, PTB-binding 2	0	0	1	0	0	0	0	1	0	1	0
hsa-miR-210	MIMAT0000267	NM_018225	SMU1	smu-1 suppressor of mec-8 and unc-52 homolog (C. elegans)	0	0	1	0	0	0	0	1	0	1	0
hsa-miR-210	MIMAT0000267	NM_018362	LIN7C	lin-7 homolog C (C. elegans)	0	0	1	0	0	0	0	1	0	1	0
hsa-miR-210	MIMAT0000267	NM_018584	CAMK2N1	calcium/calmodulin-dependent protein kinase II inhibitor 1	0	0	1	0	0	0	0	1	0	1	0
hsa-miR-210	MIMAT0000267	NM_018641	CHST12	carbohydrate (chondroitin 4) sulfotransferase 12	0	0	1	0	0	0	0	1	0	1	0
hsa-miR-210	MIMAT0000267	NM_018715	RCC2	regulator of chromosome condensation 2	0	0	1	0	0	0	0	1	0	1	0
hsa-miR-210	MIMAT0000267	NM_018717	MAML3	mastermind-like 3 (Drosophila)	0	0	1	0	0	0	0	1	0	1	0
hsa-miR-210	MIMAT0000267	NM_018719	CDCA7L	cell division cycle associated 7-like	0	0	1	0	0	0	0	1	0	1	0
hsa-miR-210	MIMAT0000267	NM_018941	CLN8	ceroid-lipofuscinosis, neuronal 8 (epilepsy, progressive with mental retardation)	0	0	1	0	0	0	0	1	0	1	0
hsa-miR-210	MIMAT0000267	NM_018991	STAG3L1	stromal antigen 3-like 1	0	0	1	0	0	0	0	1	0	1	0
hsa-miR-210	MIMAT0000267	NM_019116	UBFD1	ubiquitin family domain containing 1	0	0	1	0	0	0	0	1	0	1	0
hsa-miR-210	MIMAT0000267	NM_019117	KLHL4	kelch-like 4 (Drosophila)	0	0	1	0	0	0	0	1	0	1	0
hsa-miR-210	MIMAT0000267	NM_019862	ABCC1	ATP-binding cassette, sub-family C (CFTR/MRP), member 1	0	0	1	0	0	0	0	1	0	1	0
hsa-miR-210	MIMAT0000267	NM_019898	ABCC1	ATP-binding cassette, sub-family C (CFTR/MRP), member 1	0	0	1	0	0	0	0	1	0	1	0
hsa-miR-210	MIMAT0000267	NM_019899	ABCC1	ATP-binding cassette, sub-family C (CFTR/MRP), member 1	0	0	1	0	0	0	0	1	0	1	0
hsa-miR-210	MIMAT0000267	NM_019900	ABCC1	ATP-binding cassette, sub-family C (CFTR/MRP), member 1	0	0	1	0	0	0	0	1	0	1	0
hsa-miR-210	MIMAT0000267	NM_020134	DPYSL5	dihydropyrimidinase-like 5	0	0	1	0	0	0	0	1	0	1	0
hsa-miR-210	MIMAT0000267	NM_020148	SPIRE1	spire homolog 1 (Drosophila)	0	0	1	0	0	0	0	1	0	1	0
hsa-miR-210	MIMAT0000267	NM_020151	STARD7	StAR-related lipid transfer (START) domain containing 7	0	0	1	0	0	0	0	1	0	1	0
hsa-miR-210	MIMAT0000267	NM_020162	DHX33	DEAH (Asp-Glu-Ala-His) box polypeptide 33	0	0	1	0	0	0	0	1	0	1	0
hsa-miR-210	MIMAT0000267	NM_020208	SLC6A20	solute carrier family 6 (proline IMINO transporter), member 20	0	0	1	0	0	0	0	1	0	1	0
hsa-miR-210	MIMAT0000267	NM_020226	PRDM8	PR domain containing 8	0	0	1	0	0	0	0	1	0	1	0
hsa-miR-210	MIMAT0000267	NM_020310	MNT	MAX binding protein	0	0	1	0	0	0	0	1	0	1	0
hsa-miR-210	MIMAT0000267	NM_020336	KIAA1219	KIAA1219	0	0	1	0	0	0	0	1	0	1	0
hsa-miR-210	MIMAT0000267	NM_020338	ZMIZ1	zinc finger, MIZ-type containing 1	0	0	1	0	0	0	0	1	0	1	0
hsa-miR-210	MIMAT0000267	NM_020347	LZTFL1	leucine zipper transcription factor-like 1	0	0	1	0	0	0	0	1	0	1	0
hsa-miR-210	MIMAT0000267	NM_020350	AGTRAP	angiotensin II receptor-associated protein	0	0	1	0	0	0	0	1	0	1	0
hsa-miR-210	MIMAT0000267	NM_020362	C1orf128	chromosome 1 open reading frame 128	0	0	1	0	0	0	0	1	0	1	0
hsa-miR-210	MIMAT0000267	NM_020373	TMEM16B	transmembrane protein 16B	0	0	1	0	0	0	0	1	0	1	0
hsa-miR-210	MIMAT0000267	NM_020378	NAT14	N-acetyltransferase 14	0	0	1	0	0	0	0	1	0	1	0
hsa-miR-210	MIMAT0000267	NM_020399	GOPC	golgi associated PDZ and coiled-coil motif containing	0	0	1	0	0	0	0	1	0	1	0
hsa-miR-210	MIMAT0000267	NM_020416	PPP2R2C	protein phosphatase 2 (formerly 2A), regulatory subunit B, gamma isoform	0	0	1	0	0	0	0	1	0	1	0
hsa-miR-210	MIMAT0000267	NM_020443	NAV1	neuron navigator 1	0	0	1	0	0	0	0	1	0	1	0
hsa-miR-210	MIMAT0000267	NM_020451	SEPN1	selenoprotein N, 1	0	0	1	0	0	0	0	1	0	1	0
hsa-miR-210	MIMAT0000267	NM_020475	ANK1	ankyrin 1, erythrocytic	0	0	1	0	0	0	0	1	0	1	0
hsa-miR-210	MIMAT0000267	NM_020476	ANK1	ankyrin 1, erythrocytic	0	0	1	0	0	0	0	1	0	1	0
hsa-miR-210	MIMAT0000267	NM_020478	ANK1	ankyrin 1, erythrocytic	0	0	1	0	0	0	0	1	0	1	0
hsa-miR-210	MIMAT0000267	NM_020480	ANK1	ankyrin 1, erythrocytic	0	0	1	0	0	0	0	1	0	1	0
hsa-miR-210	MIMAT0000267	NM_020673	RAB22A	RAB22A, member RAS oncogene family	0	0	1	0	0	0	0	1	0	1	0
hsa-miR-210	MIMAT0000267	NM_020698	TMCC3	transmembrane and coiled-coil domain family 3	0	0	1	0	0	0	0	1	0	1	0
hsa-miR-210	MIMAT0000267	NM_020705	TBC1D24	TBC1 domain family, member 24	0	0	1	0	0	0	0	1	0	1	0
hsa-miR-210	MIMAT0000267	NM_020713	ZNF512B	zinc finger protein 512B	0	0	1	0	0	0	0	1	0	1	0
hsa-miR-210	MIMAT0000267	NM_020761	KIAA1303	raptor	0	0	1	0	0	0	0	1	0	1	0
hsa-miR-210	MIMAT0000267	NM_020768	KCTD16	potassium channel tetramerisation domain containing 16	0	0	1	0	0	0	0	1	0	1	0
hsa-miR-210	MIMAT0000267	NM_020777	SORCS2	sortilin-related VPS10 domain containing receptor 2	0	0	1	0	0	0	0	1	0	1	0
hsa-miR-210	MIMAT0000267	NM_020787	ZNF624	zinc finger protein 624	0	0	1	0	0	0	0	1	0	1	0
hsa-miR-210	MIMAT0000267	NM_020796	SEMA6A	sema domain, transmembrane domain (TM), and cytoplasmic domain, (semaphorin) 6A	0	0	1	0	0	0	0	1	0	1	0
hsa-miR-210	MIMAT0000267	NM_020814	2014-03-04	membrane-associated ring finger (C3HC4) 4	0	0	1	0	0	0	0	1	0	1	0
hsa-miR-210	MIMAT0000267	NM_020830	WDFY1	WD repeat and FYVE domain containing 1	0	0	1	0	0	0	0	1	0	1	0
hsa-miR-210	MIMAT0000267	NM_020862	LRFN1	leucine rich repeat and fibronectin type III domain containing 1	0	0	1	0	0	0	0	1	0	1	0
hsa-miR-210	MIMAT0000267	NM_020896	OSBPL5	oxysterol binding protein-like 5	0	0	1	0	0	0	0	1	0	1	0
hsa-miR-210	MIMAT0000267	NM_020898	CALCOCO1	calcium binding and coiled-coil domain 1	0	0	1	0	0	0	0	1	0	1	0
hsa-miR-210	MIMAT0000267	NM_020909	EPB41L5	erythrocyte membrane protein band 4.1 like 5	0	0	1	0	0	0	0	1	0	1	0
hsa-miR-210	MIMAT0000267	NM_020914	RNF213	ring finger protein 213	0	0	1	0	0	0	0	1	0	1	0
hsa-miR-210	MIMAT0000267	NM_020923	ZDBF2	zinc finger, DBF-type containing 2	0	0	1	0	0	0	0	1	0	1	0
hsa-miR-210	MIMAT0000267	NM_020971	SPTBN4	spectrin, beta, non-erythrocytic 4	0	0	1	0	0	0	0	1	0	1	0
hsa-miR-210	MIMAT0000267	NM_020975	RET	ret proto-oncogene	0	0	1	0	0	0	0	1	0	1	0
hsa-miR-210	MIMAT0000267	NM_021101	CLDN1	claudin 1	0	0	1	0	0	0	0	1	0	1	0
hsa-miR-210	MIMAT0000267	NM_021111	RECK	reversion-inducing-cysteine-rich protein with kazal motifs	0	0	1	0	0	0	0	1	0	1	0
hsa-miR-210	MIMAT0000267	NM_021116	ADCY1	adenylate cyclase 1 (brain)	0	0	1	0	0	0	0	1	0	1	0
hsa-miR-210	MIMAT0000267	NM_021167	GATAD1	GATA zinc finger domain containing 1	0	0	1	0	0	0	0	1	0	1	0
hsa-miR-210	MIMAT0000267	NM_021224	ZNF462	zinc finger protein 462	0	0	1	0	0	0	0	1	0	1	0
hsa-miR-210	MIMAT0000267	NM_021229	NTN4	netrin 4	0	0	1	0	0	0	0	1	0	1	0
hsa-miR-210	MIMAT0000267	NM_021242	MID1IP1	MID1 interacting protein 1 (gastrulation specific G12 homolog (zebrafish))	0	0	0	0	0	0	0	1	0	1	1
hsa-miR-210	MIMAT0000267	NM_021614	KCNN2	potassium intermediate/small conductance calcium-activated channel, subfamily N, member 2	0	0	1	0	0	0	0	1	0	1	0
hsa-miR-210	MIMAT0000267	NM_021819	LMAN1L	lectin, mannose-binding, 1 like	0	0	1	0	0	0	0	1	0	1	0
hsa-miR-210	MIMAT0000267	NM_021922	FANCE	Fanconi anemia, complementation group E	0	0	1	0	0	0	0	1	0	1	0
hsa-miR-210	MIMAT0000267	NM_021923	FGFRL1	fibroblast growth factor receptor-like 1	0	0	0	1	0	0	0	1	0	1	0
hsa-miR-210	MIMAT0000267	NM_021925	C2orf43	chromosome 2 open reading frame 43	0	0	1	0	0	0	0	1	0	1	0
hsa-miR-210	MIMAT0000267	NM_021943	ZFAND3	zinc finger, AN1-type domain 3	0	0	1	0	0	0	0	1	0	1	0
hsa-miR-210	MIMAT0000267	NM_021977	SLC22A3	solute carrier family 22 (extraneuronal monoamine transporter), member 3	0	0	1	0	0	0	0	1	0	1	0
hsa-miR-210	MIMAT0000267	NM_022049	GPR88	G protein-coupled receptor 88	0	0	1	0	0	0	0	1	0	1	0
hsa-miR-210	MIMAT0000267	NM_022066	UBE2O	ubiquitin-conjugating enzyme E2O	0	0	1	0	0	0	0	1	0	1	0
hsa-miR-210	MIMAT0000267	NM_022126	LHPP	phospholysine phosphohistidine inorganic pyrophosphate phosphatase	0	0	1	0	0	0	0	1	0	1	0
hsa-miR-210	MIMAT0000267	NM_022133	SNX16	sorting nexin 16	0	0	1	0	0	0	0	1	0	1	0
hsa-miR-210	MIMAT0000267	NM_022140	EPB41L4A	erythrocyte membrane protein band 4.1 like 4A	0	0	1	0	0	0	0	1	0	1	0
hsa-miR-210	MIMAT0000267	NM_022143	LRRC4	leucine rich repeat containing 4	0	0	1	0	0	0	0	1	0	1	0
hsa-miR-210	MIMAT0000267	NM_022405	SLC6A20	solute carrier family 6 (proline IMINO transporter), member 20	0	0	1	0	0	0	0	1	0	1	0
hsa-miR-210	MIMAT0000267	NM_022462	HIF3A	hypoxia inducible factor 3, alpha subunit	0	0	1	0	0	0	0	1	0	1	0
hsa-miR-210	MIMAT0000267	NM_022479	WBSCR17	Williams-Beuren syndrome chromosome region 17	0	0	1	0	0	0	0	1	0	1	0
hsa-miR-210	MIMAT0000267	NM_022725	FANCF	Fanconi anemia, complementation group F	0	0	1	0	0	0	0	1	0	1	0
hsa-miR-210	MIMAT0000267	NM_022769	CRTC3	CREB regulated transcription coactivator 3	0	0	1	0	0	0	0	1	0	1	0
hsa-miR-210	MIMAT0000267	NM_022819	PLA2G2F	phospholipase A2, group IIF	0	0	1	0	0	0	0	1	0	1	0
hsa-miR-210	MIMAT0000267	NM_022824	FBXL17	F-box and leucine-rich repeat protein 17	0	0	1	0	0	0	0	1	0	1	0
hsa-miR-210	MIMAT0000267	NM_023019	DCTN1	dynactin 1 (p150, glued homolog, Drosophila)	0	0	1	0	0	0	0	1	0	1	0
hsa-miR-210	MIMAT0000267	NM_023035	CACNA1A	calcium channel, voltage-dependent, P/Q type, alpha 1A subunit	0	0	1	0	0	0	0	1	0	1	0
hsa-miR-210	MIMAT0000267	NM_023073	C5orf42	chromosome 5 open reading frame 42	0	0	1	0	0	0	0	1	0	1	0
hsa-miR-210	MIMAT0000267	NM_023112	OTUB2	OTU domain, ubiquitin aldehyde binding 2	0	0	1	0	0	0	0	1	0	1	0
hsa-miR-210	MIMAT0000267	NM_023934	FUNDC2	FUN14 domain containing 2	0	0	1	0	0	0	0	1	0	1	0
hsa-miR-210	MIMAT0000267	NM_024017	HOXB9	homeobox B9	0	0	1	0	0	0	0	1	0	1	0
hsa-miR-210	MIMAT0000267	NM_024050	DDA1	DET1 and DDB1 associated 1	0	0	1	0	0	0	0	1	0	1	0
hsa-miR-210	MIMAT0000267	NM_024052	C17orf39	chromosome 17 open reading frame 39	0	0	1	0	0	0	0	1	0	1	0
hsa-miR-210	MIMAT0000267	NM_024076	KCTD15	potassium channel tetramerisation domain containing 15	0	0	1	0	0	0	0	1	0	1	0
hsa-miR-210	MIMAT0000267	NM_024090	ELOVL6	ELOVL family member 6, elongation of long chain fatty acids (FEN1/Elo2, SUR4/Elo3-like, yeast)	0	0	1	0	0	0	0	1	0	1	0
hsa-miR-210	MIMAT0000267	NM_024295	DERL1	Der1-like domain family, member 1	0	0	1	0	0	0	0	1	0	1	0
hsa-miR-210	MIMAT0000267	NM_024313	NOL12	nucleolar protein 12	0	0	1	0	0	0	0	1	0	1	0
hsa-miR-210	MIMAT0000267	NM_024325	ZNF343	zinc finger protein 343	0	0	1	0	0	0	0	1	0	1	0
hsa-miR-210	MIMAT0000267	NM_024422	DSC2	desmocollin 2	0	0	1	0	0	0	0	1	0	1	0
hsa-miR-210	MIMAT0000267	NM_024423	DSC3	desmocollin 3	0	0	1	0	0	0	0	1	0	1	0
hsa-miR-210	MIMAT0000267	NM_024523	GCC1	GRIP and coiled-coil domain containing 1	0	0	1	0	0	0	0	1	0	1	0
hsa-miR-210	MIMAT0000267	NM_024600	TMEM204	transmembrane protein 204	0	0	1	0	0	0	0	1	0	1	0
hsa-miR-210	MIMAT0000267	NM_024607	PPP1R3B	protein phosphatase 1, regulatory (inhibitor) subunit 3B	0	0	1	0	0	0	0	1	0	1	0
hsa-miR-210	MIMAT0000267	NM_024701	ASB13	ankyrin repeat and SOCS box-containing 13	0	0	1	0	0	0	0	1	0	1	0
hsa-miR-210	MIMAT0000267	NM_024761	MOBKL2B	MOB1, Mps One Binder kinase activator-like 2B (yeast)	0	0	1	0	0	0	0	1	0	1	0
hsa-miR-210	MIMAT0000267	NM_024807	TREML2	triggering receptor expressed on myeloid cells-like 2	0	0	1	0	0	0	0	1	0	1	0
hsa-miR-210	MIMAT0000267	NM_024873	TNIP3	TNFAIP3 interacting protein 3	0	0	1	0	0	0	0	1	0	1	0
hsa-miR-210	MIMAT0000267	NM_024884	L2HGDH	L-2-hydroxyglutarate dehydrogenase	0	0	1	0	0	0	0	1	0	1	0
hsa-miR-210	MIMAT0000267	NM_024947	PHC3	polyhomeotic homolog 3 (Drosophila)	0	0	1	0	0	0	0	1	0	1	0
hsa-miR-210	MIMAT0000267	NM_025015	HSPA12A	heat shock 70kDa protein 12A	0	0	1	0	0	0	0	1	0	1	0
hsa-miR-210	MIMAT0000267	NM_025109	MYO19	myosin XIX	0	0	1	0	0	0	0	1	0	1	0
hsa-miR-210	MIMAT0000267	NM_025146	NAT13	N-acetyltransferase 13	0	0	1	0	0	0	0	1	0	1	0
hsa-miR-210	MIMAT0000267	NM_025184	EFHC2	EF-hand domain (C-terminal) containing 2	0	0	1	0	0	0	0	1	0	1	0
hsa-miR-210	MIMAT0000267	NM_025195	TRIB1	tribbles homolog 1 (Drosophila)	0	0	1	0	0	0	0	1	0	1	0
hsa-miR-210	MIMAT0000267	NM_025214	CCDC68	coiled-coil domain containing 68	0	0	1	0	0	0	0	1	0	1	0
hsa-miR-210	MIMAT0000267	NM_025240	CD276	CD276 molecule	0	0	1	0	0	0	0	1	0	1	0
hsa-miR-210	MIMAT0000267	NM_030621	DICER1	dicer 1, ribonuclease type III	0	0	1	0	0	0	0	1	0	1	0
hsa-miR-210	MIMAT0000267	NM_030636	EEPD1	endonuclease/exonuclease/phosphatase family domain containing 1	0	0	1	0	0	0	0	1	0	1	0
hsa-miR-210	MIMAT0000267	NM_030661	HOXA3	homeobox A3	0	0	0	0	0	0	1	1	0	1	0
hsa-miR-210	MIMAT0000267	NM_030674	SLC38A1	solute carrier family 38, member 1	0	0	1	0	0	0	0	1	0	1	0
hsa-miR-210	MIMAT0000267	NM_030806	C1orf21	chromosome 1 open reading frame 21	0	0	1	0	0	0	0	1	0	1	0
hsa-miR-210	MIMAT0000267	NM_030911	CDADC1	cytidine and dCMP deaminase domain containing 1	0	0	1	0	0	0	0	1	0	1	0
hsa-miR-210	MIMAT0000267	NM_030918	SNX27	sorting nexin family member 27	0	0	1	0	0	0	0	1	0	1	0
hsa-miR-210	MIMAT0000267	NM_030927	TSPAN14	tetraspanin 14	0	0	1	0	0	0	0	1	0	1	0
hsa-miR-210	MIMAT0000267	NM_031412	GABARAPL1	GABA(A) receptor-associated protein like 1	0	0	1	0	0	0	0	1	0	1	0
hsa-miR-210	MIMAT0000267	NM_031426	C9orf58	chromosome 9 open reading frame 58	0	0	1	0	0	0	0	1	0	1	0
hsa-miR-210	MIMAT0000267	NM_031448	C19orf12	chromosome 19 open reading frame 12	0	0	1	0	0	0	0	1	0	1	0
hsa-miR-210	MIMAT0000267	NM_031449	ZMIZ2	zinc finger, MIZ-type containing 2	0	0	1	0	0	0	0	1	0	1	0
hsa-miR-210	MIMAT0000267	NM_031452	FAM103A1	family with sequence similarity 103, member A1	0	0	1	0	0	0	0	1	0	1	0
hsa-miR-210	MIMAT0000267	NM_031990	PTBP1	polypyrimidine tract binding protein 1	0	0	1	0	0	0	0	1	0	1	0
hsa-miR-210	MIMAT0000267	NM_032016	STARD3NL	STARD3 N-terminal like	0	0	1	0	0	0	0	1	0	1	0
hsa-miR-210	MIMAT0000267	NM_032037	TSSK6	testis-specific serine kinase 6	0	0	1	0	0	0	0	1	0	1	0
hsa-miR-210	MIMAT0000267	NM_032105	PPP1R12B	protein phosphatase 1, regulatory (inhibitor) subunit 12B	0	0	1	0	0	0	0	1	0	1	0
hsa-miR-210	MIMAT0000267	NM_032109	OTP	orthopedia homeobox	0	0	1	0	0	0	0	1	0	1	0
hsa-miR-210	MIMAT0000267	NM_032268	ZNRF1	zinc and ring finger 1	0	0	1	0	0	0	0	1	0	1	0
hsa-miR-210	MIMAT0000267	NM_032281	ELAVL3	ELAV (embryonic lethal, abnormal vision, Drosophila)-like 3 (Hu antigen C)	0	0	1	0	0	0	0	1	0	1	0
hsa-miR-210	MIMAT0000267	NM_032287	LDOC1L	leucine zipper, down-regulated in cancer 1-like	0	0	1	0	0	0	0	1	0	1	0
hsa-miR-210	MIMAT0000267	NM_032316	NICN1	nicolin 1	0	0	1	0	0	0	0	1	0	1	0
hsa-miR-210	MIMAT0000267	NM_032432	ABLIM2	actin binding LIM protein family, member 2	0	0	1	0	0	0	0	1	0	1	0
hsa-miR-210	MIMAT0000267	NM_032512	PDZD4	PDZ domain containing 4	0	0	1	0	0	0	0	1	0	1	0
hsa-miR-210	MIMAT0000267	NM_032539	SLITRK2	SLIT and NTRK-like family, member 2	0	0	1	0	0	0	0	1	0	1	0
hsa-miR-210	MIMAT0000267	NM_032548	ABTB1	ankyrin repeat and BTB (POZ) domain containing 1	0	0	1	0	0	0	0	1	0	1	0
hsa-miR-210	MIMAT0000267	NM_032558	HIATL1	hippocampus abundant transcript-like 1	0	0	1	0	0	0	0	1	0	1	0
hsa-miR-210	MIMAT0000267	NM_032632	PAPOLA	poly(A) polymerase alpha	0	0	1	0	0	0	0	1	0	1	0
hsa-miR-210	MIMAT0000267	NM_032682	FOXP1	forkhead box P1	0	0	1	0	0	0	0	1	0	1	0
hsa-miR-210	MIMAT0000267	NM_032714	INF2	inverted formin, FH2 and WH2 domain containing	0	0	1	0	0	0	0	1	0	1	0
hsa-miR-210	MIMAT0000267	NM_032750	ABHD14B	abhydrolase domain containing 14B	0	0	1	0	0	0	0	1	0	1	0
hsa-miR-210	MIMAT0000267	NM_032777	GPR124	G protein-coupled receptor 124	0	0	1	0	0	0	0	1	0	1	0
hsa-miR-210	MIMAT0000267	NM_032873	UBASH3B	ubiquitin associated and SH3 domain containing, B	0	0	1	0	0	0	0	1	0	1	0
hsa-miR-210	MIMAT0000267	NM_032900	ARHGAP19	Rho GTPase activating protein 19	0	0	1	0	0	0	0	1	0	1	0
hsa-miR-210	MIMAT0000267	NM_032933	C18orf45	chromosome 18 open reading frame 45	0	0	1	0	0	0	0	1	0	1	0
hsa-miR-210	MIMAT0000267	NM_032977	CASP10	caspase 10, apoptosis-related cysteine peptidase	0	0	1	0	0	0	0	1	0	1	0
hsa-miR-210	MIMAT0000267	NM_033090	GREB1	GREB1 protein	0	0	1	0	0	0	0	1	0	1	0
hsa-miR-210	MIMAT0000267	NM_033133	CNP	2",3"-cyclic nucleotide 3" phosphodiesterase	0	0	1	0	0	0	0	1	0	1	0
hsa-miR-210	MIMAT0000267	NM_033171	B3GALT5	UDP-Gal:betaGlcNAc beta 1,3-galactosyltransferase, polypeptide 5	0	0	1	0	0	0	0	1	0	1	0
hsa-miR-210	MIMAT0000267	NM_033172	B3GALT5	UDP-Gal:betaGlcNAc beta 1,3-galactosyltransferase, polypeptide 5	0	0	1	0	0	0	0	1	0	1	0
hsa-miR-210	MIMAT0000267	NM_033198	PIGS	phosphatidylinositol glycan anchor biosynthesis, class S	0	0	1	0	0	0	0	1	0	1	0
hsa-miR-210	MIMAT0000267	NM_033224	PURB	purine-rich element binding protein B	0	0	1	0	0	0	0	1	0	1	0
hsa-miR-210	MIMAT0000267	NM_033360	KRAS	v-Ki-ras2 Kirsten rat sarcoma viral oncogene homolog	0	0	1	0	0	0	0	1	0	1	0
hsa-miR-210	MIMAT0000267	NM_033421	SNX21	sorting nexin family member 21	0	0	1	0	0	0	0	1	0	1	0
hsa-miR-210	MIMAT0000267	NM_033446	FAM125B	family with sequence similarity 125, member B	0	0	1	0	0	0	0	1	0	1	0
hsa-miR-210	MIMAT0000267	NM_033512	TSPYL5	TSPY-like 5	0	0	1	0	0	0	0	1	0	1	0
hsa-miR-210	MIMAT0000267	NM_052847	GNG7	guanine nucleotide binding protein (G protein), gamma 7	0	0	1	0	0	0	0	1	0	1	0
hsa-miR-210	MIMAT0000267	NM_052885	SLC2A13	solute carrier family 2 (facilitated glucose transporter), member 13	0	0	1	0	0	0	0	1	0	1	0
hsa-miR-210	MIMAT0000267	NM_052893	BTBD9	BTB (POZ) domain containing 9	0	0	1	0	0	0	0	1	0	1	0
hsa-miR-210	MIMAT0000267	NM_052909	PLEKHG4B	pleckstrin homology domain containing, family G (with RhoGef domain) member 4B	0	0	1	0	0	0	0	1	0	1	0
hsa-miR-210	MIMAT0000267	NM_052917	GALNT13	UDP-N-acetyl-alpha-D-galactosamine:polypeptide N-acetylgalactosaminyltransferase 13 (GalNAc-T13)	0	0	1	0	0	0	0	1	0	1	0
hsa-miR-210	MIMAT0000267	NM_052934	SLC26A9	solute carrier family 26, member 9	0	0	1	0	0	0	0	1	0	1	0
hsa-miR-210	MIMAT0000267	NM_052941	GBP4	guanylate binding protein 4	0	0	1	0	0	0	0	1	0	1	0
hsa-miR-210	MIMAT0000267	NM_052950	WDFY2	WD repeat and FYVE domain containing 2	0	0	1	0	0	0	0	1	0	1	0
hsa-miR-210	MIMAT0000267	NM_052959	PANX3	pannexin 3	0	0	1	0	0	0	0	1	0	1	0
hsa-miR-210	MIMAT0000267	NM_053016	PALM2	paralemmin 2	0	0	1	0	0	0	0	1	0	1	0
hsa-miR-210	MIMAT0000267	NM_053279	FAM167A	family with sequence similarity 167, member A	0	0	1	0	0	0	0	1	0	1	0
hsa-miR-210	MIMAT0000267	NM_058004	PI4KA	phosphatidylinositol 4-kinase, catalytic, alpha	0	0	1	0	0	0	0	1	0	1	0
hsa-miR-210	MIMAT0000267	NM_058181	C21orf57	chromosome 21 open reading frame 57	0	0	1	0	0	0	0	1	0	1	0
hsa-miR-210	MIMAT0000267	NM_058246	DNAJB6	DnaJ (Hsp40) homolog, subfamily B, member 6	0	0	1	0	0	0	0	1	0	1	0
hsa-miR-210	MIMAT0000267	NM_078473	TM2D2	TM2 domain containing 2	0	0	1	0	0	0	0	1	0	1	0
hsa-miR-210	MIMAT0000267	NM_078483	SLC36A1	solute carrier family 36 (proton/amino acid symporter), member 1	0	0	1	0	0	0	0	1	0	1	0
hsa-miR-210	MIMAT0000267	NM_080621	SAMD10	sterile alpha motif domain containing 10	0	0	1	0	0	0	0	1	0	1	0
hsa-miR-210	MIMAT0000267	NM_130773	CNTNAP5	contactin associated protein-like 5	0	0	1	0	0	0	0	1	0	1	0
hsa-miR-210	MIMAT0000267	NM_130783	TSPAN18	tetraspanin 18	0	0	1	0	0	0	0	1	0	1	0
hsa-miR-210	MIMAT0000267	NM_130853	PTPRS	protein tyrosine phosphatase, receptor type, S	0	0	1	0	0	0	0	1	0	1	0
hsa-miR-210	MIMAT0000267	NM_130854	PTPRS	protein tyrosine phosphatase, receptor type, S	0	0	1	0	0	0	0	1	0	1	0
hsa-miR-210	MIMAT0000267	NM_133330	WHSC1	Wolf-Hirschhorn syndrome candidate 1	0	0	1	0	0	0	0	1	0	1	0
hsa-miR-210	MIMAT0000267	NM_133331	WHSC1	Wolf-Hirschhorn syndrome candidate 1	0	0	1	0	0	0	0	1	0	1	0
hsa-miR-210	MIMAT0000267	NM_133374	ZNF618	zinc finger protein 618	0	0	1	0	0	0	0	1	0	1	0
hsa-miR-210	MIMAT0000267	NM_133444	ZNF526	zinc finger protein 526	0	0	1	0	0	0	0	1	0	1	0
hsa-miR-210	MIMAT0000267	NM_133448	TMEM132D	transmembrane protein 132D	0	0	1	0	0	0	0	1	0	1	0
hsa-miR-210	MIMAT0000267	NM_133450	ANKS3	ankyrin repeat and sterile alpha motif domain containing 3	0	0	1	0	0	0	0	1	0	1	0
hsa-miR-210	MIMAT0000267	NM_133460	ZNF418	zinc finger protein 418	0	0	1	0	0	0	0	1	0	1	0
hsa-miR-210	MIMAT0000267	NM_134268	CYGB	cytoglobin	0	0	1	0	0	0	0	1	0	1	0
hsa-miR-210	MIMAT0000267	NM_134445	CD99L2	CD99 molecule-like 2	0	0	1	0	0	0	0	1	0	1	0
hsa-miR-210	MIMAT0000267	NM_134446	CD99L2	CD99 molecule-like 2	0	0	1	0	0	0	0	1	0	1	0
hsa-miR-210	MIMAT0000267	NM_138316	PANK1	pantothenate kinase 1	0	0	1	0	0	0	0	1	0	1	0
hsa-miR-210	MIMAT0000267	NM_138348	FAM105B	family with sequence similarity 105, member B	0	0	1	0	0	0	0	1	0	1	0
hsa-miR-210	MIMAT0000267	NM_138428	C1orf212	chromosome 1 open reading frame 212	0	0	0	1	0	0	0	1	0	1	0
hsa-miR-210	MIMAT0000267	NM_138473	SP1	Sp1 transcription factor	0	0	1	0	0	0	0	1	0	1	0
hsa-miR-210	MIMAT0000267	NM_138633	AKAP7	A kinase (PRKA) anchor protein 7	0	0	1	0	0	0	0	1	0	1	0
hsa-miR-210	MIMAT0000267	NM_138713	NFAT5	nuclear factor of activated T-cells 5, tonicity-responsive	0	0	1	0	0	0	0	1	0	1	0
hsa-miR-210	MIMAT0000267	NM_138714	NFAT5	nuclear factor of activated T-cells 5, tonicity-responsive	0	0	1	0	0	0	0	1	0	1	0
hsa-miR-210	MIMAT0000267	NM_138971	BACE1	beta-site APP-cleaving enzyme 1	0	0	1	0	0	0	0	1	0	1	0
hsa-miR-210	MIMAT0000267	NM_138972	BACE1	beta-site APP-cleaving enzyme 1	0	0	1	0	0	0	0	1	0	1	0
hsa-miR-210	MIMAT0000267	NM_138973	BACE1	beta-site APP-cleaving enzyme 1	0	0	1	0	0	0	0	1	0	1	0
hsa-miR-210	MIMAT0000267	NM_139012	MAPK14	mitogen-activated protein kinase 14	0	0	1	0	0	0	0	1	0	1	0
hsa-miR-210	MIMAT0000267	NM_139056	ADAMTS16	ADAM metallopeptidase with thrombospondin type 1 motif, 16	0	0	1	0	0	0	0	1	0	1	0
hsa-miR-210	MIMAT0000267	NM_139057	ADAMTS17	ADAM metallopeptidase with thrombospondin type 1 motif, 17	0	0	1	0	0	0	0	1	0	1	0
hsa-miR-210	MIMAT0000267	NM_139202	MLC1	megalencephalic leukoencephalopathy with subcortical cysts 1	0	0	1	0	0	0	0	1	0	1	0
hsa-miR-210	MIMAT0000267	NM_139207	NAP1L1	nucleosome assembly protein 1-like 1	0	0	1	0	0	0	0	1	0	1	0
hsa-miR-210	MIMAT0000267	NM_139277	KLK7	kallikrein-related peptidase 7	0	0	1	0	0	0	0	1	0	1	0
hsa-miR-210	MIMAT0000267	NM_139321	ATRN	attractin	0	0	1	0	0	0	0	1	0	1	0
hsa-miR-210	MIMAT0000267	NM_144498	OSBPL2	oxysterol binding protein-like 2	0	0	1	0	0	0	0	1	0	1	0
hsa-miR-210	MIMAT0000267	NM_144582	TEX261	testis expressed 261	0	0	1	0	0	0	0	1	0	1	0
hsa-miR-210	MIMAT0000267	NM_144583	ATP6V1C2	ATPase, H+ transporting, lysosomal 42kDa, V1 subunit C2	0	0	1	0	0	0	0	1	0	1	0
hsa-miR-210	MIMAT0000267	NM_144669	GLT1D1	glycosyltransferase 1 domain containing 1	0	0	1	0	0	0	0	1	0	1	0
hsa-miR-210	MIMAT0000267	NM_144704	AIFM3	apoptosis-inducing factor, mitochondrion-associated, 3	0	0	1	0	0	0	0	1	0	1	0
hsa-miR-210	MIMAT0000267	NM_144775	SMCR8	Smith-Magenis syndrome chromosome region, candidate 8	0	0	1	0	0	0	0	1	0	1	0
hsa-miR-210	MIMAT0000267	NM_145013	C11orf45	chromosome 11 open reading frame 45	0	0	1	0	0	0	0	1	0	1	0
hsa-miR-210	MIMAT0000267	NM_145117	NAV2	neuron navigator 2	0	0	1	0	0	0	0	1	0	1	0
hsa-miR-210	MIMAT0000267	NM_145173	DIRAS1	DIRAS family, GTP-binding RAS-like 1	0	0	1	0	0	0	0	1	0	1	0
hsa-miR-210	MIMAT0000267	NM_145175	FAM84A	family with sequence similarity 84, member A	0	0	1	0	0	0	0	1	0	1	0
hsa-miR-210	MIMAT0000267	NM_145298	APOBEC3F	apolipoprotein B mRNA editing enzyme, catalytic polypeptide-like 3F	0	0	1	0	0	0	0	1	0	1	0
hsa-miR-210	MIMAT0000267	NM_145638	OSBPL5	oxysterol binding protein-like 5	0	0	1	0	0	0	0	1	0	1	0
hsa-miR-210	MIMAT0000267	NM_145686	MAP4K4	mitogen-activated protein kinase kinase kinase kinase 4	0	0	1	0	0	0	0	1	0	1	0
hsa-miR-210	MIMAT0000267	NM_145687	MAP4K4	mitogen-activated protein kinase kinase kinase kinase 4	0	0	1	0	0	0	0	1	0	1	0
hsa-miR-210	MIMAT0000267	NM_145693	LPIN1	lipin 1	0	0	1	0	0	0	0	1	0	1	0
hsa-miR-210	MIMAT0000267	NM_145899	HMGA1	high mobility group AT-hook 1	0	0	1	0	0	0	0	1	0	1	0
hsa-miR-210	MIMAT0000267	NM_145901	HMGA1	high mobility group AT-hook 1	0	0	1	0	0	0	0	1	0	1	0
hsa-miR-210	MIMAT0000267	NM_145904	HMGA1	high mobility group AT-hook 1	0	0	1	0	0	0	0	1	0	1	0
hsa-miR-210	MIMAT0000267	NM_145905	HMGA1	high mobility group AT-hook 1	0	0	1	0	0	0	0	1	0	1	0
hsa-miR-210	MIMAT0000267	NM_147147	BVES	blood vessel epicardial substance	0	0	1	0	0	0	0	1	0	1	0
hsa-miR-210	MIMAT0000267	NM_148911	CHRFAM7A	CHRNA7 (cholinergic receptor, nicotinic, alpha 7, exons 5-10) and FAM7A (family with sequence similarity 7A, exons A-E) fusion	0	0	1	0	0	0	0	1	0	1	0
hsa-miR-210	MIMAT0000267	NM_148978	PANK1	pantothenate kinase 1	0	0	1	0	0	0	0	1	0	1	0
hsa-miR-210	MIMAT0000267	NM_152221	CSNK1E	casein kinase 1, epsilon	0	0	1	0	0	0	0	1	0	1	0
hsa-miR-210	MIMAT0000267	NM_152307	C14orf172	chromosome 14 open reading frame 172	0	0	1	0	0	0	0	1	0	1	0
hsa-miR-210	MIMAT0000267	NM_152352	C18orf19	chromosome 18 open reading frame 19	0	0	1	0	0	0	0	1	0	1	0
hsa-miR-210	MIMAT0000267	NM_152367	C1orf161	chromosome 1 open reading frame 161	0	0	1	0	0	0	0	1	0	1	0
hsa-miR-210	MIMAT0000267	NM_152371	C1orf93	chromosome 1 open reading frame 93	0	0	1	0	0	0	0	1	0	1	0
hsa-miR-210	MIMAT0000267	NM_152388	ALS2CR4	amyotrophic lateral sclerosis 2 (juvenile) chromosome region, candidate 4	0	0	1	0	0	0	0	1	0	1	0
hsa-miR-210	MIMAT0000267	NM_152389	CCDC108	coiled-coil domain containing 108	0	0	1	0	0	0	0	1	0	1	0
hsa-miR-210	MIMAT0000267	NM_152419	HGSNAT	heparan-alpha-glucosaminide N-acetyltransferase	0	0	1	0	0	0	0	1	0	1	0
hsa-miR-210	MIMAT0000267	NM_152478	ZNF583	zinc finger protein 583	0	0	1	0	0	0	0	1	0	1	0
hsa-miR-210	MIMAT0000267	NM_152527	SLC16A14	solute carrier family 16, member 14 (monocarboxylic acid transporter 14)	0	0	1	0	0	0	0	1	0	1	0
hsa-miR-210	MIMAT0000267	NM_152531	C3orf21	chromosome 3 open reading frame 21	0	0	1	0	0	0	0	1	0	1	0
hsa-miR-210	MIMAT0000267	NM_152622	MIER3	mesoderm induction early response 1, family member 3	0	0	1	0	0	0	0	1	0	1	0
hsa-miR-210	MIMAT0000267	NM_152695	ZNF449	zinc finger protein 449	0	0	1	0	0	0	0	1	0	1	0
hsa-miR-210	MIMAT0000267	NM_152722	HEPACAM	hepatocyte cell adhesion molecule	0	0	1	0	0	0	0	1	0	1	0
hsa-miR-210	MIMAT0000267	NM_152724	RSU1	Ras suppressor protein 1	0	0	1	0	0	0	0	1	0	1	0
hsa-miR-210	MIMAT0000267	NM_152729	NT5DC1	5"-nucleotidase domain containing 1	0	0	1	0	0	0	0	1	0	1	0
hsa-miR-210	MIMAT0000267	NM_152733	BTBD9	BTB (POZ) domain containing 9	0	0	1	0	0	0	0	1	0	1	0
hsa-miR-210	MIMAT0000267	NM_152739	HOXA9	homeobox A9	0	0	0	0	0	0	0	1	0	1	1
hsa-miR-210	MIMAT0000267	NM_152758	YTHDF3	YTH domain family, member 3	0	0	1	0	0	0	0	1	0	1	0
hsa-miR-210	MIMAT0000267	NM_152789	FAM133B	family with sequence similarity 133, member B	0	0	1	0	0	0	0	1	0	1	0
hsa-miR-210	MIMAT0000267	NM_152794	HIF3A	hypoxia inducible factor 3, alpha subunit	0	0	1	0	0	0	0	1	0	1	0
hsa-miR-210	MIMAT0000267	NM_152795	HIF3A	hypoxia inducible factor 3, alpha subunit	0	0	1	0	0	0	0	1	0	1	0
hsa-miR-210	MIMAT0000267	NM_152836	SNX16	sorting nexin 16	0	0	1	0	0	0	0	1	0	1	0
hsa-miR-210	MIMAT0000267	NM_152906	C22orf25	chromosome 22 open reading frame 25	0	0	1	0	0	0	0	1	0	1	0
hsa-miR-210	MIMAT0000267	NM_152924	ABHD2	abhydrolase domain containing 2	0	0	1	0	0	0	0	1	0	1	0
hsa-miR-210	MIMAT0000267	NM_153027	C4orf39	chromosome 4 open reading frame 39	0	0	1	0	0	0	0	1	0	1	0
hsa-miR-210	MIMAT0000267	NM_153035	C1orf83	chromosome 1 open reading frame 83	0	0	1	0	0	0	0	1	0	1	0
hsa-miR-210	MIMAT0000267	NM_153281	HYAL1	hyaluronoglucosaminidase 1	0	0	1	0	0	0	0	1	0	1	0
hsa-miR-210	MIMAT0000267	NM_153285	HYAL1	hyaluronoglucosaminidase 1	0	0	1	0	0	0	0	1	0	1	0
hsa-miR-210	MIMAT0000267	NM_153360	APCDD1L	adenomatosis polyposis coli down-regulated 1-like	0	0	1	0	0	0	0	1	0	1	0
hsa-miR-210	MIMAT0000267	NM_153451	ORAOV1	oral cancer overexpressed 1	0	0	1	0	0	0	0	1	0	1	0
hsa-miR-210	MIMAT0000267	NM_153456	HS6ST3	heparan sulfate 6-O-sulfotransferase 3	0	0	1	0	0	0	0	1	0	1	0
hsa-miR-210	MIMAT0000267	NM_153607	C5orf41	chromosome 5 open reading frame 41	0	0	1	0	0	0	0	1	0	1	0
hsa-miR-210	MIMAT0000267	NM_153619	SEMA6D	sema domain, transmembrane domain (TM), and cytoplasmic domain, (semaphorin) 6D	0	0	1	0	0	0	0	1	0	1	0
hsa-miR-210	MIMAT0000267	NM_153631	HOXA3	homeobox A3	0	0	0	0	0	0	1	1	0	1	0
hsa-miR-210	MIMAT0000267	NM_153632	HOXA3	homeobox A3	0	0	0	0	0	0	1	1	0	1	0
hsa-miR-210	MIMAT0000267	NM_153645	NUP50	nucleoporin 50kDa	0	0	1	0	0	0	0	1	0	1	0
hsa-miR-210	MIMAT0000267	NM_153703	PODN	podocan	0	0	1	0	0	0	0	1	0	1	0
hsa-miR-210	MIMAT0000267	NM_153813	ZFPM1	zinc finger protein, multitype 1	0	0	1	0	0	0	0	1	0	1	0
hsa-miR-210	MIMAT0000267	NM_153818	PEX10	peroxisome biogenesis factor 10	0	0	1	0	0	0	0	1	0	1	0
hsa-miR-210	MIMAT0000267	NM_170706	NMNAT2	nicotinamide nucleotide adenylyltransferase 2	0	0	1	0	0	0	0	1	0	1	0
hsa-miR-210	MIMAT0000267	NM_170775	KCNN2	potassium intermediate/small conductance calcium-activated channel, subfamily N, member 2	0	0	1	0	0	0	0	1	0	1	0
hsa-miR-210	MIMAT0000267	NM_171998	RAB39B	RAB39B, member RAS oncogene family	0	0	1	0	0	0	0	1	0	1	0
hsa-miR-210	MIMAT0000267	NM_172058	EYA1	eyes absent homolog 1 (Drosophila)	0	0	1	0	0	0	0	1	0	1	0
hsa-miR-210	MIMAT0000267	NM_172059	EYA1	eyes absent homolog 1 (Drosophila)	0	0	1	0	0	0	0	1	0	1	0
hsa-miR-210	MIMAT0000267	NM_172060	EYA1	eyes absent homolog 1 (Drosophila)	0	0	1	0	0	0	0	1	0	1	0
hsa-miR-210	MIMAT0000267	NM_172211	CSF1	colony stimulating factor 1 (macrophage)	0	0	1	0	0	0	0	1	0	1	0
hsa-miR-210	MIMAT0000267	NM_172239	REXO1L1	REX1, RNA exonuclease 1 homolog (S. cerevisiae)-like 1	0	0	1	0	0	0	0	1	0	1	0
hsa-miR-210	MIMAT0000267	NM_172367	TUSC5	tumor suppressor candidate 5	0	0	1	0	0	0	0	1	0	1	0
hsa-miR-210	MIMAT0000267	NM_172387	NFATC1	nuclear factor of activated T-cells, cytoplasmic, calcineurin-dependent 1	0	0	1	0	0	0	0	1	0	1	0
hsa-miR-210	MIMAT0000267	NM_172388	NFATC1	nuclear factor of activated T-cells, cytoplasmic, calcineurin-dependent 1	0	0	1	0	0	0	0	1	0	1	0
hsa-miR-210	MIMAT0000267	NM_172389	NFATC1	nuclear factor of activated T-cells, cytoplasmic, calcineurin-dependent 1	0	0	1	0	0	0	0	1	0	1	0
hsa-miR-210	MIMAT0000267	NM_173174	PTK2B	PTK2B protein tyrosine kinase 2 beta	0	0	1	0	0	0	0	1	0	1	0
hsa-miR-210	MIMAT0000267	NM_173214	NFAT5	nuclear factor of activated T-cells 5, tonicity-responsive	0	0	1	0	0	0	0	1	0	1	0
hsa-miR-210	MIMAT0000267	NM_173216	ST6GAL1	ST6 beta-galactosamide alpha-2,6-sialyltranferase 1	0	0	1	0	0	0	0	1	0	1	0
hsa-miR-210	MIMAT0000267	NM_173357	SSX6	synovial sarcoma, X breakpoint 6	0	0	1	0	0	0	0	1	0	1	0
hsa-miR-210	MIMAT0000267	NM_173463	CCDC149	coiled-coil domain containing 149	0	0	1	0	0	0	0	1	0	1	0
hsa-miR-210	MIMAT0000267	NM_173473	C10orf104	chromosome 10 open reading frame 104	0	0	1	0	0	0	0	1	0	1	0
hsa-miR-210	MIMAT0000267	NM_173849	GSC	goosecoid homeobox	0	0	1	0	0	0	0	1	0	1	0
hsa-miR-210	MIMAT0000267	NM_174917	ACSF3	acyl-CoA synthetase family member 3	0	0	1	0	0	0	0	1	0	1	0
hsa-miR-210	MIMAT0000267	NM_174918	C19orf59	chromosome 19 open reading frame 59	0	0	1	0	0	0	0	1	0	1	0
hsa-miR-210	MIMAT0000267	NM_175634	RUNX1T1	runt-related transcription factor 1; translocated to, 1 (cyclin D-related)	0	0	1	0	0	0	0	1	0	1	0
hsa-miR-210	MIMAT0000267	NM_175635	RUNX1T1	runt-related transcription factor 1; translocated to, 1 (cyclin D-related)	0	0	1	0	0	0	0	1	0	1	0
hsa-miR-210	MIMAT0000267	NM_175636	RUNX1T1	runt-related transcription factor 1; translocated to, 1 (cyclin D-related)	0	0	1	0	0	0	0	1	0	1	0
hsa-miR-210	MIMAT0000267	NM_175847	PTBP1	polypyrimidine tract binding protein 1	0	0	1	0	0	0	0	1	0	1	0
hsa-miR-210	MIMAT0000267	NM_175858	KRTAP11-1	keratin associated protein 11-1	0	0	1	0	0	0	0	1	0	1	0
hsa-miR-210	MIMAT0000267	NM_175907	ZADH2	zinc binding alcohol dehydrogenase domain containing 2	0	0	1	0	0	0	0	1	0	1	0
hsa-miR-210	MIMAT0000267	NM_176863	PSME3	proteasome (prosome, macropain) activator subunit 3 (PA28 gamma; Ki)	0	0	1	0	0	0	0	1	0	1	0
hsa-miR-210	MIMAT0000267	NM_176875	CCKBR	cholecystokinin B receptor	0	0	1	0	0	0	0	1	0	1	0
hsa-miR-210	MIMAT0000267	NM_177457	LYNX1	Ly6/neurotoxin 1	0	0	1	0	0	0	0	1	0	1	0
hsa-miR-210	MIMAT0000267	NM_177476	LYNX1	Ly6/neurotoxin 1	0	0	1	0	0	0	0	1	0	1	0
hsa-miR-210	MIMAT0000267	NM_177477	LYNX1	Ly6/neurotoxin 1	0	0	1	0	0	0	0	1	0	1	0
hsa-miR-210	MIMAT0000267	NM_177538	CYP20A1	cytochrome P450, family 20, subfamily A, polypeptide 1	0	0	1	0	0	0	0	1	0	1	0
hsa-miR-210	MIMAT0000267	NM_177977	HAP1	huntingtin-associated protein 1	0	0	1	0	0	0	0	1	0	1	0
hsa-miR-210	MIMAT0000267	NM_177996	EPB41L1	erythrocyte membrane protein band 4.1-like 1	0	0	1	0	0	0	0	1	0	1	0
hsa-miR-210	MIMAT0000267	NM_178006	STARD13	StAR-related lipid transfer (START) domain containing 13	0	0	1	0	0	0	0	1	0	1	0
hsa-miR-210	MIMAT0000267	NM_178007	STARD13	StAR-related lipid transfer (START) domain containing 13	0	0	1	0	0	0	0	1	0	1	0
hsa-miR-210	MIMAT0000267	NM_178013	PRIMA1	proline rich membrane anchor 1	0	0	1	0	0	0	0	1	0	1	0
hsa-miR-210	MIMAT0000267	NM_178120	DLX1	distal-less homeobox 1	0	0	1	0	0	0	0	1	0	1	0
hsa-miR-210	MIMAT0000267	NM_178140	PDZD2	PDZ domain containing 2	0	0	1	0	0	0	0	1	0	1	0
hsa-miR-210	MIMAT0000267	NM_178336	MRPL52	mitochondrial ribosomal protein L52	0	0	1	0	0	0	0	1	0	1	0
hsa-miR-210	MIMAT0000267	NM_178554	KY	kyphoscoliosis peptidase	0	0	1	0	0	0	0	1	0	1	0
hsa-miR-210	MIMAT0000267	NM_178557	NAT8L	N-acetyltransferase 8-like	0	0	1	0	0	0	0	1	0	1	0
hsa-miR-210	MIMAT0000267	NM_180982	MRPL52	mitochondrial ribosomal protein L52	0	0	1	0	0	0	0	1	0	1	0
hsa-miR-210	MIMAT0000267	NM_180991	SLCO4C1	solute carrier organic anion transporter family, member 4C1	0	0	1	0	0	0	0	1	0	1	0
hsa-miR-210	MIMAT0000267	NM_181304	MRPL52	mitochondrial ribosomal protein L52	0	0	1	0	0	0	0	1	0	1	0
hsa-miR-210	MIMAT0000267	NM_181305	MRPL52	mitochondrial ribosomal protein L52	0	0	1	0	0	0	0	1	0	1	0
hsa-miR-210	MIMAT0000267	NM_181306	MRPL52	mitochondrial ribosomal protein L52	0	0	1	0	0	0	0	1	0	1	0
hsa-miR-210	MIMAT0000267	NM_181351	NCAM1	neural cell adhesion molecule 1	0	0	1	0	0	0	0	1	0	1	0
hsa-miR-210	MIMAT0000267	NM_181481	C18orf1	chromosome 18 open reading frame 1	0	0	1	0	0	0	0	1	0	1	0
hsa-miR-210	MIMAT0000267	NM_181489	ZNF445	zinc finger protein 445	0	0	1	0	0	0	0	1	0	1	0
hsa-miR-210	MIMAT0000267	NM_181521	CMTM4	CKLF-like MARVEL transmembrane domain containing 4	0	0	1	0	0	0	0	1	0	1	0
hsa-miR-210	MIMAT0000267	NM_181644	MFSD4	major facilitator superfamily domain containing 4	0	0	1	0	0	0	0	1	0	1	0
hsa-miR-210	MIMAT0000267	NM_181784	SPRED2	sprouty-related, EVH1 domain containing 2	0	0	0	1	0	0	0	1	0	1	0
hsa-miR-210	MIMAT0000267	NM_181846	ZSCAN22	zinc finger and SCAN domain containing 22	0	0	1	0	0	0	0	1	0	1	0
hsa-miR-210	MIMAT0000267	NM_181876	PPP2R2C	protein phosphatase 2 (formerly 2A), regulatory subunit B, gamma isoform	0	0	1	0	0	0	0	1	0	1	0
hsa-miR-210	MIMAT0000267	NM_182314	ENOX2	ecto-NOX disulfide-thiol exchanger 2	0	0	1	0	0	0	0	1	0	1	0
hsa-miR-210	MIMAT0000267	NM_182485	CPEB2	cytoplasmic polyadenylation element binding protein 2	0	0	0	0	0	0	0	1	0	1	1
hsa-miR-210	MIMAT0000267	NM_182490	ZNF227	zinc finger protein 227	0	0	1	0	0	0	0	1	0	1	0
hsa-miR-210	MIMAT0000267	NM_182501	MTERFD2	MTERF domain containing 2	0	0	1	0	0	0	0	1	0	1	0
hsa-miR-210	MIMAT0000267	NM_182511	CBLN2	cerebellin 2 precursor	0	0	1	0	0	0	0	1	0	1	0
hsa-miR-210	MIMAT0000267	NM_182515	ZNF714	zinc finger protein 714	0	0	1	0	0	0	0	1	0	1	0
hsa-miR-210	MIMAT0000267	NM_182746	MCM4	minichromosome maintenance complex component 4	0	0	1	0	0	0	0	1	0	1	0
hsa-miR-210	MIMAT0000267	NM_182749	N6AMT1	N-6 adenine-specific DNA methyltransferase 1 (putative)	0	0	1	0	0	0	0	1	0	1	0
hsa-miR-210	MIMAT0000267	NM_182765	HECTD2	HECT domain containing 2	0	0	1	0	0	0	0	1	0	1	0
hsa-miR-210	MIMAT0000267	NM_182802	MCM8	minichromosome maintenance complex component 8	0	0	1	0	0	0	0	1	0	1	0
hsa-miR-210	MIMAT0000267	NM_182832	PLAC4	placenta-specific 4	0	0	1	0	0	0	0	1	0	1	0
hsa-miR-210	MIMAT0000267	NM_182932	SLC8A3	solute carrier family 8 (sodium-calcium exchanger), member 3	0	0	1	0	0	0	0	1	0	1	0
hsa-miR-210	MIMAT0000267	NM_182964	NAV2	neuron navigator 2	0	0	1	0	0	0	0	1	0	1	0
hsa-miR-210	MIMAT0000267	NM_183002	SLC8A3	solute carrier family 8 (sodium-calcium exchanger), member 3	0	0	1	0	0	0	0	1	0	1	0
hsa-miR-210	MIMAT0000267	NM_183237	RNF7	ring finger protein 7	0	0	1	0	0	0	0	1	0	1	0
hsa-miR-210	MIMAT0000267	NM_183373	C6orf145	chromosome 6 open reading frame 145	0	0	1	0	0	0	0	1	0	1	0
hsa-miR-210	MIMAT0000267	NM_183425	RBM38	RNA binding motif protein 38	0	0	1	0	0	0	0	1	0	1	0
hsa-miR-210	MIMAT0000267	NM_194313	KIF24	kinesin family member 24	0	0	1	0	0	0	0	1	0	1	0
hsa-miR-210	MIMAT0000267	NM_194439	RNF212	ring finger protein 212	0	0	1	0	0	0	0	1	0	1	0
hsa-miR-210	MIMAT0000267	NM_197941	ADAMTS6	ADAM metallopeptidase with thrombospondin type 1 motif, 6	0	0	1	0	0	0	0	1	0	1	0
hsa-miR-210	MIMAT0000267	NM_197967	BID	BH3 interacting domain death agonist	0	0	1	0	0	0	0	1	0	1	0
hsa-miR-210	MIMAT0000267	NM_198236	ARHGEF11	Rho guanine nucleotide exchange factor (GEF) 11	0	0	1	0	0	0	0	1	0	1	0
hsa-miR-210	MIMAT0000267	NM_198270	NHS	Nance-Horan syndrome (congenital cataracts and dental anomalies)	0	0	1	0	0	0	0	1	0	1	0
hsa-miR-210	MIMAT0000267	NM_198320	CPM	carboxypeptidase M	0	0	1	0	0	0	0	1	0	1	0
hsa-miR-210	MIMAT0000267	NM_198333	P2RY10	purinergic receptor P2Y, G-protein coupled, 10	0	0	1	0	0	0	0	1	0	1	0
hsa-miR-210	MIMAT0000267	NM_198336	INSIG1	insulin induced gene 1	0	0	1	0	0	0	0	1	0	1	0
hsa-miR-210	MIMAT0000267	NM_198337	INSIG1	insulin induced gene 1	0	0	1	0	0	0	0	1	0	1	0
hsa-miR-210	MIMAT0000267	NM_198461	LONRF2	LON peptidase N-terminal domain and ring finger 2	0	0	1	0	0	0	0	1	0	1	0
hsa-miR-210	MIMAT0000267	NM_198474	OLFML1	olfactomedin-like 1	0	0	1	0	0	0	0	1	0	1	0
hsa-miR-210	MIMAT0000267	NM_198560	LHFPL4	lipoma HMGIC fusion partner-like 4	0	0	1	0	0	0	0	1	0	1	0
hsa-miR-210	MIMAT0000267	NM_198859	PRICKLE2	prickle homolog 2 (Drosophila)	0	0	1	0	0	0	0	1	0	1	0
hsa-miR-210	MIMAT0000267	NM_198990	NAPEPLD	N-acyl phosphatidylethanolamine phospholipase D	0	0	1	0	0	0	0	1	0	1	0
hsa-miR-210	MIMAT0000267	NM_199289	NEK5	NIMA (never in mitosis gene a)-related kinase 5	0	0	1	0	0	0	0	1	0	1	0
hsa-miR-210	MIMAT0000267	NM_199360	TPD52L2	tumor protein D52-like 2	0	0	1	0	0	0	0	1	0	1	0
hsa-miR-210	MIMAT0000267	NM_199361	TPD52L2	tumor protein D52-like 2	0	0	1	0	0	0	0	1	0	1	0
hsa-miR-210	MIMAT0000267	NM_199362	TPD52L2	tumor protein D52-like 2	0	0	1	0	0	0	0	1	0	1	0
hsa-miR-210	MIMAT0000267	NM_199363	TPD52L2	tumor protein D52-like 2	0	0	1	0	0	0	0	1	0	1	0
hsa-miR-210	MIMAT0000267	NM_199461	NANOS1	nanos homolog 1 (Drosophila)	0	0	1	0	0	0	0	1	0	1	0
hsa-miR-210	MIMAT0000267	NM_199462	RIPK5	receptor interacting protein kinase 5	0	0	1	0	0	0	0	1	0	1	0
hsa-miR-210	MIMAT0000267	NM_201266	NRP2	neuropilin 2	0	0	1	0	0	0	0	1	0	1	0
hsa-miR-210	MIMAT0000267	NM_201279	NRP2	neuropilin 2	0	0	1	0	0	0	0	1	0	1	0
hsa-miR-210	MIMAT0000267	NM_203304	MEX3D	mex-3 homolog D (C. elegans)	0	0	1	0	0	0	0	1	0	1	0
hsa-miR-210	MIMAT0000267	NM_203329	CD59	CD59 molecule, complement regulatory protein	0	0	1	0	0	0	0	1	0	1	0
hsa-miR-210	MIMAT0000267	NM_203330	CD59	CD59 molecule, complement regulatory protein	0	0	1	0	0	0	0	1	0	1	0
hsa-miR-210	MIMAT0000267	NM_203331	CD59	CD59 molecule, complement regulatory protein	0	0	1	0	0	0	0	1	0	1	0
hsa-miR-210	MIMAT0000267	NM_203342	EPB41	erythrocyte membrane protein band 4.1 (elliptocytosis 1, RH-linked)	0	0	1	0	0	0	0	1	0	1	0
hsa-miR-210	MIMAT0000267	NM_203346	HDLBP	high density lipoprotein binding protein (vigilin)	0	0	1	0	0	0	0	1	0	1	0
hsa-miR-210	MIMAT0000267	NM_203401	STMN1	stathmin 1/oncoprotein 18	0	0	1	0	0	0	0	1	0	1	0
hsa-miR-210	MIMAT0000267	NM_203403	C9orf150	chromosome 9 open reading frame 150	0	0	1	0	0	0	0	1	0	1	0
hsa-miR-210	MIMAT0000267	NM_203446	SYNJ1	synaptojanin 1	0	0	1	0	0	0	0	1	0	1	0
hsa-miR-210	MIMAT0000267	NM_205843	NFIC	nuclear factor I/C (CCAAT-binding transcription factor)	0	0	1	0	0	0	0	1	0	1	0
hsa-miR-210	MIMAT0000267	NM_206876	PPP1CB	protein phosphatase 1, catalytic subunit, beta isoform	0	0	1	0	0	0	0	1	0	1	0
hsa-miR-210	MIMAT0000267	NM_206907	PRKAA1	protein kinase, AMP-activated, alpha 1 catalytic subunit	0	0	1	0	0	0	0	1	0	1	0
hsa-miR-210	MIMAT0000267	NM_206909	PSD3	pleckstrin and Sec7 domain containing 3	0	0	1	0	0	0	0	1	0	1	0
hsa-miR-210	MIMAT0000267	NM_206926	SEPN1	selenoprotein N, 1	0	0	1	0	0	0	0	1	0	1	0
hsa-miR-210	MIMAT0000267	NM_206933	USH2A	Usher syndrome 2A (autosomal recessive, mild)	0	0	1	0	0	0	0	1	0	1	0
hsa-miR-210	MIMAT0000267	NM_207172	NPSR1	neuropeptide S receptor 1	0	0	1	0	0	0	0	1	0	1	0
hsa-miR-210	MIMAT0000267	NM_207380	C15orf52	chromosome 15 open reading frame 52	0	0	1	0	0	0	0	1	0	1	0
hsa-miR-210	MIMAT0000267	NM_207411	XKR5	XK, Kell blood group complex subunit-related family, member 5	0	0	1	0	0	0	0	1	0	1	0
hsa-miR-210	MIMAT0000267	NM_207577	MAP6	microtubule-associated protein 6	0	0	1	0	0	0	0	1	0	1	0
hsa-miR-210	MIMAT0000267	NM_207645	LOC399947	similar to expressed sequence AI593442	0	0	0	0	0	0	0	1	0	1	1
hsa-miR-210	MIMAT0000267	NM_212502	PCTK3	PCTAIRE protein kinase 3	0	0	1	0	0	0	0	1	0	1	0
hsa-miR-210	MIMAT0000267	NM_212503	PCTK3	PCTAIRE protein kinase 3	0	0	1	0	0	0	0	1	0	1	0
hsa-miR-210	MIMAT0000267	NM_212554	METTL10	methyltransferase like 10	0	0	1	0	0	0	0	1	0	1	0
hsa-miR-210	MIMAT0000267	NM_213595	ISCU	iron-sulfur cluster scaffold homolog (E. coli)	0	0	0	1	0	0	0	1	0	1	0
hsa-miR-210	MIMAT0000267	XM_001129820			0	0	1	1	0	0	0	0	0	1	0
hsa-miR-210	MIMAT0000267	XM_001130839			0	0	1	1	0	0	0	0	0	1	0
hsa-miR-210	MIMAT0000267	XM_001132417	LOC728987	hypothetical LOC728987	0	0	1	1	0	0	0	0	0	1	0
hsa-miR-210	MIMAT0000267	XM_001132771			0	0	1	1	0	0	0	0	0	1	0
hsa-miR-210	MIMAT0000267	XM_001134351	LOC730185	hypothetical LOC730185	0	0	1	1	0	0	0	0	0	1	0

## Sheet: iithsa_15 targets
Target gene	Gene name	Conserved sites
		Total	8mer	7mer-m8	7mer-1A
CUGBP2	CUG triplet repeat, RNA binding protein 2	3	0	3	0
MBD6	methyl-CpG binding domain protein 6	2	1	1	0
RAP1B	RAP1B, member of RAS oncogene family	2	1	1	0
ADAMTS5	ADAM metallopeptidase with thrombospondin type 1 motif, 5 (aggrecanase-2)	2	1	0	1
ADAMTS6	ADAM metallopeptidase with thrombospondin type 1 motif, 6	2	1	0	1
CASD1	CAS1 domain containing 1	2	1	0	1
ANKRD52	ankyrin repeat domain 52	2	0	2	0
FBXO33	F-box protein 33	2	0	2	0
NDST1	N-deacetylase/N-sulfotransferase (heparan glucosaminyl) 1	2	0	2	0
ABCA1	ATP-binding cassette, sub-family A (ABC1), member 1	1	1	0	0
ABCA12	ATP-binding cassette, sub-family A (ABC1), member 12	1	1	0	0
ACBD5	acyl-Coenzyme A binding domain containing 5	1	1	0	0
ACTA1	actin, alpha 1, skeletal muscle	1	1	0	0
ADA	adenosine deaminase	1	1	0	0
ADD3	adducin 3 (gamma)	1	1	0	0
AIDA	axin interactor, dorsalization associated	1	1	0	0
ANKRD49	ankyrin repeat domain 49	1	1	0	0
ARHGAP12	Rho GTPase activating protein 12	1	1	0	0
ARHGAP18	Rho GTPase activating protein 18	1	1	0	0
ARID5B	AT rich interactive domain 5B (MRF1-like)	1	1	0	0
ATP2B1	ATPase, Ca++ transporting, plasma membrane 1	1	1	0	0
BCKDHA	branched chain keto acid dehydrogenase E1, alpha polypeptide	1	1	0	0
BHLHB2	basic helix-loop-helix domain containing, class B, 2	1	1	0	0
BTBD7	BTB (POZ) domain containing 7	1	1	0	0
BTBD9	BTB (POZ) domain containing 9	1	1	0	0
C14orf101	chromosome 14 open reading frame 101	1	1	0	0
C14orf83	chromosome 14 open reading frame 83	1	1	0	0
C17orf49	chromosome 17 open reading frame 49	1	1	0	0
C18orf1	chromosome 18 open reading frame 1	1	1	0	0
C19orf26	chromosome 19 open reading frame 26	1	1	0	0
C1orf213	chromosome 1 open reading frame 213	1	1	0	0
C20orf59	chromosome 20 open reading frame 59	1	1	0	0
C2orf64	chromosome 2 open reading frame 64	1	1	0	0
C5orf30	chromosome 5 open reading frame 30	1	1	0	0
C9orf64	chromosome 9 open reading frame 64	1	1	0	0
CA12	carbonic anhydrase XII	1	1	0	0
CAP1	CAP, adenylate cyclase-associated protein 1 (yeast)	1	1	0	0
CHIC1	cysteine-rich hydrophobic domain 1	1	1	0	0
CIC	capicua homolog (Drosophila)	1	1	0	0
CLEC16A	C-type lectin domain family 16, member A	1	1	0	0
COL4A1	collagen, type IV, alpha 1	1	1	0	0
COL7A1	collagen, type VII, alpha 1 (epidermolysis bullosa, dystrophic, dominant and recessive)	1	1	0	0
COX4NB	COX4 neighbor	1	1	0	0
CPSF6	cleavage and polyadenylation specific factor 6, 68kDa	1	1	0	0
CRK	v-crk sarcoma virus CT10 oncogene homolog (avian)	1	1	0	0
DCTN5	dynactin 5 (p25)	1	1	0	0
DNAJB4	DnaJ (Hsp40) homolog, subfamily B, member 4	1	1	0	0
DNM1L	dynamin 1-like	1	1	0	0
DYRK1A	dual-specificity tyrosine-(Y)-phosphorylation regulated kinase 1A	1	1	0	0
ECE1	endothelin converting enzyme 1	1	1	0	0
EDEM1	ER degradation enhancer, mannosidase alpha-like 1	1	1	0	0
EIF2C1	eukaryotic translation initiation factor 2C, 1	1	1	0	0
EPB41	erythrocyte membrane protein band 4.1 (elliptocytosis 1, RH-linked)	1	1	0	0
FAM174B	family with sequence similarity 174, member B	1	1	0	0
FBXL11	F-box and leucine-rich repeat protein 11	1	1	0	0
FGD5	FYVE, RhoGEF and PH domain containing 5	1	1	0	0
FMOD	fibromodulin	1	1	0	0
FRMD8	FERM domain containing 8	1	1	0	0
FZD7	frizzled homolog 7 (Drosophila)	1	1	0	0
GLT8D3	glycosyltransferase 8 domain containing 3	1	1	0	0
GOLPH3L	golgi phosphoprotein 3-like	1	1	0	0
GPR112	G protein-coupled receptor 112	1	1	0	0
GRIK2	glutamate receptor, ionotropic, kainate 2	1	1	0	0
GRRP1	glycine/arginine rich protein 1	1	1	0	0
GSTM3	glutathione S-transferase M3 (brain)	1	1	0	0
HELLS	helicase, lymphoid-specific	1	1	0	0
HMG20A	high-mobility group 20A	1	1	0	0
HNRNPK	heterogeneous nuclear ribonucleoprotein K	1	1	0	0
HSPH1	heat shock 105kDa/110kDa protein 1	1	1	0	0
IL17RD	interleukin 17 receptor D	1	1	0	0
IPPK	inositol 1,3,4,5,6-pentakisphosphate 2-kinase	1	1	0	0
IRF2	interferon regulatory factor 2	1	1	0	0
ITGA10	integrin, alpha 10	1	1	0	0
ITGA6	integrin, alpha 6	1	1	0	0
JMJD1A	jumonji domain containing 1A	1	1	0	0
KIAA0355	KIAA0355	1	1	0	0
KIAA1267	KIAA1267	1	1	0	0
KIAA1549	KIAA1549	1	1	0	0
KRT86	keratin 86	1	1	0	0
LIMK2	LIM domain kinase 2	1	1	0	0
LIPA	lipase A, lysosomal acid, cholesterol esterase (Wolman disease)	1	1	0	0
LOC144097	hypothetical protein BC007540	1	1	0	0
LOC388503	similar to Complement C3 precursor	1	1	0	0
LPAR2	lysophosphatidic acid receptor 2	1	1	0	0
LRIG1	leucine-rich repeats and immunoglobulin-like domains 1	1	1	0	0
LRP6	low density lipoprotein receptor-related protein 6	1	1	0	0
LRRC59	leucine rich repeat containing 59	1	1	0	0
LTBP1	latent transforming growth factor beta binding protein 1	1	1	0	0
MANEA	mannosidase, endo-alpha	1	1	0	0
MARCKSL1	MARCKS-like 1	1	1	0	0
MEX3C	mex-3 homolog C (C. elegans)	1	1	0	0
MGAT3	mannosyl (beta-1,4-)-glycoprotein beta-1,4-N-acetylglucosaminyltransferase	1	1	0	0
MIA3	melanoma inhibitory activity family, member 3	1	1	0	0
MXI1	MAX interactor 1	1	1	0	0
NBL1	neuroblastoma, suppression of tumorigenicity 1	1	1	0	0
NFIB	nuclear factor I/B	1	1	0	0
NHLH2	nescient helix loop helix 2	1	1	0	0
NTN4	netrin 4	1	1	0	0
NTRK3	neurotrophic tyrosine kinase, receptor, type 3	1	1	0	0
ODZ2	odz, odd Oz/ten-m homolog 2 (Drosophila)	1	1	0	0
PAQR7	progestin and adipoQ receptor family member VII	1	1	0	0
PAX2	paired box 2	1	1	0	0
PELI2	pellino homolog 2 (Drosophila)	1	1	0	0
PI4K2A	phosphatidylinositol 4-kinase type 2 alpha	1	1	0	0
PLEKHA2	pleckstrin homology domain containing, family A (phosphoinositide binding specific) member 2	1	1	0	0
POGZ	pogo transposable element with ZNF domain	1	1	0	0
PPP2R5E	protein phosphatase 2, regulatory subunit B', epsilon isoform	1	1	0	0
PRKCE	protein kinase C, epsilon	1	1	0	0
PTCHD1	patched domain containing 1	1	1	0	0
RAB5B	RAB5B, member RAS oncogene family	1	1	0	0
RAI14	retinoic acid induced 14	1	1	0	0
RANBP10	RAN binding protein 10	1	1	0	0
RBM12	RNA binding motif protein 12	1	1	0	0
RBM45	RNA binding motif protein 45	1	1	0	0
RC3H1	ring finger and CCCH-type zinc finger domains 1	1	1	0	0
RC3H2	ring finger and CCCH-type zinc finger domains 2	1	1	0	0
RTN2	reticulon 2	1	1	0	0
RY1	putative nucleic acid binding protein RY-1	1	1	0	0
SASH1	SAM and SH3 domain containing 1	1	1	0	0
SETD1A	SET domain containing 1A	1	1	0	0
SIN3B	SIN3 homolog B, transcription regulator (yeast)	1	1	0	0
SIRT1	sirtuin (silent mating type information regulation 2 homolog) 1 (S. cerevisiae)	1	1	0	0
SLC5A7	solute carrier family 5 (choline transporter), member 7	1	1	0	0
SLC7A6	solute carrier family 7 (cationic amino acid transporter, y+ system), member 6	1	1	0	0
SLITRK1	SLIT and NTRK-like family, member 1	1	1	0	0
SMG1	PI-3-kinase-related kinase SMG-1	1	1	0	0
SNX22	sorting nexin 22	1	1	0	0
TAF4	TAF4 RNA polymerase II, TATA box binding protein (TBP)-associated factor, 135kDa	1	1	0	0
TEAD1	TEA domain family member 1 (SV40 transcriptional enhancer factor)	1	1	0	0
TIGD2	tigger transposable element derived 2	1	1	0	0
TIGD3	tigger transposable element derived 3	1	1	0	0
TLL1	tolloid-like 1	1	1	0	0
TMEM127	transmembrane protein 127	1	1	0	0
TNFAIP1	tumor necrosis factor, alpha-induced protein 1 (endothelial)	1	1	0	0
TNFSF12	tumor necrosis factor (ligand) superfamily, member 12	1	1	0	0
TSPYL5	TSPY-like 5	1	1	0	0
TSPYL6	TSPY-like 6	1	1	0	0
TTBK1	tau tubulin kinase 1	1	1	0	0
TUB	tubby homolog (mouse)	1	1	0	0
UNC45A	unc-45 homolog A (C. elegans)	1	1	0	0
USP34	ubiquitin specific peptidase 34	1	1	0	0
VBP1	von Hippel-Lindau binding protein 1	1	1	0	0
VPS13D	vacuolar protein sorting 13 homolog D (S. cerevisiae)	1	1	0	0
WDR68	WD repeat domain 68	1	1	0	0
ZFYVE26	zinc finger, FYVE domain containing 26	1	1	0	0
ZNF646	zinc finger protein 646	1	1	0	0
ZNF706	zinc finger protein 706	1	1	0	0
SLC23A2	solute carrier family 23 (nucleobase transporters), member 2	2	0	1	1
ZHX3	zinc fingers and homeoboxes 3	2	0	1	1
ADAM17	ADAM metallopeptidase domain 17 (tumor necrosis factor, alpha, converting enzyme)	1	0	1	0
AHCYL2	S-adenosylhomocysteine hydrolase-like 2	1	0	1	0
ALDH1A3	aldehyde dehydrogenase 1 family, member A3	1	0	1	0
ANKRD23	ankyrin repeat domain 23	1	0	1	0
AP3S2	adaptor-related protein complex 3, sigma 2 subunit	1	0	1	0
APLP2	amyloid beta (A4) precursor-like protein 2	1	0	1	0
ARIH2	ariadne homolog 2 (Drosophila)	1	0	1	0
ARMCX6	armadillo repeat containing, X-linked 6	1	0	1	0
ARPC5	actin related protein 2/3 complex, subunit 5, 16kDa	1	0	1	0
ATXN7L3	ataxin 7-like 3	1	0	1	0
BAG1	BCL2-associated athanogene	1	0	1	0
BAHD1	bromo adjacent homology domain containing 1	1	0	1	0
BCL2L1	BCL2-like 1	1	0	1	0
BMF	Bcl2 modifying factor	1	0	1	0
BSN	bassoon (presynaptic cytomatrix protein)	1	0	1	0
C14orf100	chromosome 14 open reading frame 100	1	0	1	0
C14orf43	chromosome 14 open reading frame 43	1	0	1	0
C17orf63	chromosome 17 open reading frame 63	1	0	1	0
C6orf106	chromosome 6 open reading frame 106	1	0	1	0
CACNA1E	calcium channel, voltage-dependent, R type, alpha 1E subunit	1	0	1	0
CAMKV	CaM kinase-like vesicle-associated	1	0	1	0
CCDC97	coiled-coil domain containing 97	1	0	1	0
CREB5	cAMP responsive element binding protein 5	1	0	1	0
CTDSP2	CTD (carboxy-terminal domain, RNA polymerase II, polypeptide A) small phosphatase 2	1	0	1	0
CUL2	cullin 2	1	0	1	0
DDN	dendrin	1	0	1	0
DDX27	DEAD (Asp-Glu-Ala-Asp) box polypeptide 27	1	0	1	0
DENND4C	DENN/MADD domain containing 4C	1	0	1	0
DUSP2	dual specificity phosphatase 2	1	0	1	0
EGR3	early growth response 3	1	0	1	0
EIF5A2	eukaryotic translation initiation factor 5A2	1	0	1	0
EPC2	enhancer of polycomb homolog 2 (Drosophila)	1	0	1	0
ERLIN1	ER lipid raft associated 1	1	0	1	0
EZH1	enhancer of zeste homolog 1 (Drosophila)	1	0	1	0
FBXO21	F-box protein 21	1	0	1	0
FBXO44	F-box protein 44	1	0	1	0
FURIN	furin (paired basic amino acid cleaving enzyme)	1	0	1	0
GLT8D1	glycosyltransferase 8 domain containing 1	1	0	1	0
GPC3	glypican 3	1	0	1	0
GRN	granulin	1	0	1	0
GTDC1	glycosyltransferase-like domain containing 1	1	0	1	0
HBP1	HMG-box transcription factor 1	1	0	1	0
HIC1	hypermethylated in cancer 1	1	0	1	0
HOOK1	hook homolog 1 (Drosophila)	1	0	1	0
HP1BP3	heterochromatin protein 1, binding protein 3	1	0	1	0
HSPG2	heparan sulfate proteoglycan 2	1	0	1	0
HYOU1	hypoxia up-regulated 1	1	0	1	0
JAK1	Janus kinase 1 (a protein tyrosine kinase)	1	0	1	0
KCNMA1	potassium large conductance calcium-activated channel, subfamily M, alpha member 1	1	0	1	0
KIAA0247	KIAA0247	1	0	1	0
KIAA0644	KIAA0644 gene product	1	0	1	0
KIF1B	kinesin family member 1B	1	0	1	0
KIF5A	kinesin family member 5A	1	0	1	0
LIF	leukemia inhibitory factor (cholinergic differentiation factor)	1	0	1	0
LPHN2	latrophilin 2	1	0	1	0
LYPLA3	lysophospholipase 3 (lysosomal phospholipase A2)	1	0	1	0
MKRN1	makorin, ring finger protein, 1	1	0	1	0
MNT	MAX binding protein	1	0	1	0
MRC2	mannose receptor, C type 2	1	0	1	0
MTPN	myotrophin	1	0	1	0
NR2C2	nuclear receptor subfamily 2, group C, member 2	1	0	1	0
PDSS2	prenyl (decaprenyl) diphosphate synthase, subunit 2	1	0	1	0
PI4KB	phosphatidylinositol 4-kinase, catalytic, beta	1	0	1	0
PITPNA	phosphatidylinositol transfer protein, alpha	1	0	1	0
POU2F2	POU class 2 homeobox 2	1	0	1	0
PTCH1	patched homolog 1 (Drosophila)	1	0	1	0
RASSF1	Ras association (RalGDS/AF-6) domain family member 1	1	0	1	0
REEP3	receptor accessory protein 3	1	0	1	0
REV3L	REV3-like, catalytic subunit of DNA polymerase zeta (yeast)	1	0	1	0
RFX5	regulatory factor X, 5 (influences HLA class II expression)	1	0	1	0
RFXDC2	regulatory factor X domain containing 2	1	0	1	0
RNF44	ring finger protein 44	1	0	1	0
RUSC1	RUN and SH3 domain containing 1	1	0	1	0
SATB2	SATB homeobox 2	1	0	1	0
SCN1A	sodium channel, voltage-gated, type I, alpha subunit	1	0	1	0
SCN3A	sodium channel, voltage-gated, type III, alpha subunit	1	0	1	0
SDHC	succinate dehydrogenase complex, subunit C, integral membrane protein, 15kDa	1	0	1	0
SERF2	small EDRK-rich factor 2	1	0	1	0
SHANK3	SH3 and multiple ankyrin repeat domains 3	1	0	1	0
SLC12A6	solute carrier family 12 (potassium/chloride transporters), member 6	1	0	1	0
SOX12	SRY (sex determining region Y)-box 12	1	0	1	0
SSR3	signal sequence receptor, gamma (translocon-associated protein gamma)	1	0	1	0
SYN1	synapsin I	1	0	1	0
SYVN1	synovial apoptosis inhibitor 1, synoviolin	1	0	1	0
TARDBP	TAR DNA binding protein	1	0	1	0
TAX1BP3	Tax1 (human T-cell leukemia virus type I) binding protein 3	1	0	1	0
TMEM194A	transmembrane protein 194A	1	0	1	0
TNRC6A	trinucleotide repeat containing 6A	1	0	1	0
TRPS1	trichorhinophalangeal syndrome I	1	0	1	0
TYRO3	TYRO3 protein tyrosine kinase	1	0	1	0
USP36	ubiquitin specific peptidase 36	1	0	1	0
USP9X	ubiquitin specific peptidase 9, X-linked	1	0	1	0
ZC3H4	zinc finger CCCH-type containing 4	1	0	1	0
ZMYM3	zinc finger, MYM-type 3	1	0	1	0
ZNRF3	zinc and ring finger 3	1	0	1	0
hCG_1757335	hCG1757335	1	0	1	0
ABL1	c-abl oncogene 1, receptor tyrosine kinase	1	0	0	1
ALS2CR13	amyotrophic lateral sclerosis 2 (juvenile) chromosome region, candidate 13	1	0	0	1
AMMECR1	Alport syndrome, mental retardation, midface hypoplasia and elliptocytosis chromosomal region, gene 1	1	0	0	1
ANK1	ankyrin 1, erythrocytic	1	0	0	1
ANKRD12	ankyrin repeat domain 12	1	0	0	1
ANKS1B	ankyrin repeat and sterile alpha motif domain containing 1B	1	0	0	1
ARNT2	aryl-hydrocarbon receptor nuclear translocator 2	1	0	0	1
BAP1	BRCA1 associated protein-1 (ubiquitin carboxy-terminal hydrolase)	1	0	0	1
BRPF3	bromodomain and PHD finger containing, 3	1	0	0	1
C12orf12	chromosome 12 open reading frame 12	1	0	0	1
C1orf125	chromosome 1 open reading frame 125	1	0	0	1
C1orf168	chromosome 1 open reading frame 168	1	0	0	1
C21orf34	chromosome 21 open reading frame 34	1	0	0	1
C5orf23	chromosome 5 open reading frame 23	1	0	0	1
CABLES1	Cdk5 and Abl enzyme substrate 1	1	0	0	1
CALM1	calmodulin 1 (phosphorylase kinase, delta)	1	0	0	1
CALM3	calmodulin 3 (phosphorylase kinase, delta)	1	0	0	1
CLTC	clathrin, heavy chain (Hc)	1	0	0	1
COX7A2L	cytochrome c oxidase subunit VIIa polypeptide 2 like	1	0	0	1
CPEB2	cytoplasmic polyadenylation element binding protein 2	1	0	0	1
CPLX2	complexin 2	1	0	0	1
CRKL	v-crk sarcoma virus CT10 oncogene homolog (avian)-like	1	0	0	1
CYLD	cylindromatosis (turban tumor syndrome)	1	0	0	1
DBX2	developing brain homeobox 2	1	0	0	1
DCP2	DCP2 decapping enzyme homolog (S. cerevisiae)	1	0	0	1
ELL	elongation factor RNA polymerase II	1	0	0	1
ELMO1	engulfment and cell motility 1	1	0	0	1
ELOVL5	ELOVL family member 5, elongation of long chain fatty acids (FEN1/Elo2, SUR4/Elo3-like, yeast)	1	0	0	1
EMR4P	egf-like module containing, mucin-like, hormone receptor-like 4 pseudogene	1	0	0	1
ENAH	enabled homolog (Drosophila)	1	0	0	1
ERBB4	v-erb-a erythroblastic leukemia viral oncogene homolog 4 (avian)	1	0	0	1
EYA4	eyes absent homolog 4 (Drosophila)	1	0	0	1
FBXW11	F-box and WD repeat domain containing 11	1	0	0	1
FGF13	fibroblast growth factor 13	1	0	0	1
FN1	fibronectin 1	1	0	0	1
FUBP3	far upstream element (FUSE) binding protein 3	1	0	0	1
FXR2	fragile X mental retardation, autosomal homolog 2	1	0	0	1
GADD45G	growth arrest and DNA-damage-inducible, gamma	1	0	0	1
GATAD2B	GATA zinc finger domain containing 2B	1	0	0	1
GHR	growth hormone receptor	1	0	0	1
GRIA1	glutamate receptor, ionotropic, AMPA 1	1	0	0	1
GTPBP2	GTP binding protein 2	1	0	0	1
HNRNPA1	heterogeneous nuclear ribonucleoprotein A1	1	0	0	1
HOXA11	homeobox A11	1	0	0	1
HTR7	5-hydroxytryptamine (serotonin) receptor 7 (adenylate cyclase-coupled)	1	0	0	1
ING1	inhibitor of growth family, member 1	1	0	0	1
JHDM1D	jumonji C domain containing histone demethylase 1 homolog D (S. cerevisiae)	1	0	0	1
KCNC1	potassium voltage-gated channel, Shaw-related subfamily, member 1	1	0	0	1
KPNA3	karyopherin alpha 3 (importin alpha 4)	1	0	0	1
LASS6	LAG1 homolog, ceramide synthase 6	1	0	0	1
LFNG	LFNG O-fucosylpeptide 3-beta-N-acetylglucosaminyltransferase	1	0	0	1
LRRC20	leucine rich repeat containing 20	1	0	0	1
MAP2K6	mitogen-activated protein kinase kinase 6	1	0	0	1
MET	met proto-oncogene (hepatocyte growth factor receptor)	1	0	0	1
MFHAS1	malignant fibrous histiocytoma amplified sequence 1	1	0	0	1
MGC16385	hypothetical protein MGC16385	1	0	0	1
MTHFR	5,10-methylenetetrahydrofolate reductase (NADPH)	1	0	0	1
MYO5B	myosin VB	1	0	0	1
MYT1L	myelin transcription factor 1-like	1	0	0	1
NCAM1	neural cell adhesion molecule 1	1	0	0	1
NCAN	neurocan	1	0	0	1
NCOA7	nuclear receptor coactivator 7	1	0	0	1
NF1	neurofibromin 1 (neurofibromatosis, von Recklinghausen disease, Watson disease)	1	0	0	1
NHEJ1	nonhomologous end-joining factor 1	1	0	0	1
NID1	nidogen 1	1	0	0	1
NOL4	nucleolar protein 4	1	0	0	1
NOVA1	neuro-oncological ventral antigen 1	1	0	0	1
NSL1	NSL1, MIND kinetochore complex component, homolog (S. cerevisiae)	1	0	0	1
P4HA1	procollagen-proline, 2-oxoglutarate 4-dioxygenase (proline 4-hydroxylase), alpha polypeptide I	1	0	0	1
PABPC1	poly(A) binding protein, cytoplasmic 1	1	0	0	1
PABPC3	poly(A) binding protein, cytoplasmic 3	1	0	0	1
PANK2	pantothenate kinase 2 (Hallervorden-Spatz syndrome)	1	0	0	1
PARP6	poly (ADP-ribose) polymerase family, member 6	1	0	0	1
PHF20	PHD finger protein 20	1	0	0	1
PHLPPL	PH domain and leucine rich repeat protein phosphatase-like	1	0	0	1
PIK3IP1	phosphoinositide-3-kinase interacting protein 1	1	0	0	1
PIK3R1	phosphoinositide-3-kinase, regulatory subunit 1 (alpha)	1	0	0	1
PIP5K3	phosphatidylinositol-3-phosphate/phosphatidylinositol 5-kinase, type III	1	0	0	1
PLAGL2	pleiomorphic adenoma gene-like 2	1	0	0	1
PPM2C	protein phosphatase 2C, magnesium-dependent, catalytic subunit	1	0	0	1
PPP1R12B	protein phosphatase 1, regulatory (inhibitor) subunit 12B	1	0	0	1
PPP2R3A	protein phosphatase 2 (formerly 2A), regulatory subunit B', alpha	1	0	0	1
PRKCQ	protein kinase C, theta	1	0	0	1
PTAR1	protein prenyltransferase alpha subunit repeat containing 1	1	0	0	1
PTPRJ	protein tyrosine phosphatase, receptor type, J	1	0	0	1
RBM33	RNA binding motif protein 33	1	0	0	1
RFXAP	regulatory factor X-associated protein	1	0	0	1
RNF165	ring finger protein 165	1	0	0	1
SAMD12	sterile alpha motif domain containing 12	1	0	0	1
SCN4B	sodium channel, voltage-gated, type IV, beta	1	0	0	1
SEMA3A	sema domain, immunoglobulin domain (Ig), short basic domain, secreted, (semaphorin) 3A	1	0	0	1
SHANK2	SH3 and multiple ankyrin repeat domains 2	1	0	0	1
SIPA1L3	signal-induced proliferation-associated 1 like 3	1	0	0	1
SLC24A3	solute carrier family 24 (sodium/potassium/calcium exchanger), member 3	1	0	0	1
SLC39A14	solute carrier family 39 (zinc transporter), member 14	1	0	0	1
SLITRK4	SLIT and NTRK-like family, member 4	1	0	0	1
SNCA	synuclein, alpha (non A4 component of amyloid precursor)	1	0	0	1
SNIP	SNAP25-interacting protein	1	0	0	1
SNX30	sorting nexin family member 30	1	0	0	1
SPOP	speckle-type POZ protein	1	0	0	1
SPRY4	sprouty homolog 4 (Drosophila)	1	0	0	1
SRGAP1	SLIT-ROBO Rho GTPase activating protein 1	1	0	0	1
SRPRB	signal recognition particle receptor, B subunit	1	0	0	1
SS18	synovial sarcoma translocation, chromosome 18	1	0	0	1
STAT3	signal transducer and activator of transcription 3 (acute-phase response factor)	1	0	0	1
STK35	serine/threonine kinase 35	1	0	0	1
TLE4	transducin-like enhancer of split 4 (E(sp1) homolog, Drosophila)	1	0	0	1
TMEM178	transmembrane protein 178	1	0	0	1
TMEM195	transmembrane protein 195	1	0	0	1
TRIM44	tripartite motif-containing 44	1	0	0	1
TSC1	tuberous sclerosis 1	1	0	0	1
TSPAN8	tetraspanin 8	1	0	0	1
TTC9	tetratricopeptide repeat domain 9	1	0	0	1
UBTF	upstream binding transcription factor, RNA polymerase I	1	0	0	1
USP15	ubiquitin specific peptidase 15	1	0	0	1
USP35	ubiquitin specific peptidase 35	1	0	0	1
VASH1	vasohibin 1	1	0	0	1
VEGFA	vascular endothelial growth factor A	1	0	0	1
WEE1	WEE1 homolog (S. pombe)	1	0	0	1
YWHAE	tyrosine 3-monooxygenase/tryptophan 5-monooxygenase activation protein, epsilon polypeptide	1	0	0	1
ZFHX4	zinc finger homeobox 4	1	0	0	1
ZNF618	zinc finger protein 618	1	0	0	1

## Sheet: iithsa_40 targets
Target gene	Gene name	Conserved sites
		Total	8mer	7mer-m8	7mer-1A
C18orf25	chromosome 18 open reading frame 25	2	2	0	0
EDEM3	ER degradation enhancer, mannosidase alpha-like 3	2	1	1	0
H3F3B	H3 histone, family 3B (H3.3B)	2	1	1	0
LOC440093	histone H3-like	2	1	1	0
TMEM70	transmembrane protein 70	2	1	1	0
KDSR	3-ketodihydrosphingosine reductase	2	1	0	1
tcag7.1228	hypothetical protein FLJ25778	2	1	0	1
CCPG1	cell cycle progression 1	2	0	2	0
AAK1	AP2 associated kinase 1	1	1	0	0
ACTR3	ARP3 actin-related protein 3 homolog (yeast)	1	1	0	0
ACVR1C	activin A receptor, type IC	1	1	0	0
AGPAT5	1-acylglycerol-3-phosphate O-acyltransferase 5 (lysophosphatidic acid acyltransferase, epsilon)	1	1	0	0
ANKRD49	ankyrin repeat domain 49	1	1	0	0
ARHGAP21	Rho GTPase activating protein 21	1	1	0	0
ARMCX2	armadillo repeat containing, X-linked 2	1	1	0	0
ATP9A	ATPase, class II, type 9A	1	1	0	0
BCL6	B-cell CLL/lymphoma 6 (zinc finger protein 51)	1	1	0	0
C10orf58	chromosome 10 open reading frame 58	1	1	0	0
C11orf75	chromosome 11 open reading frame 75	1	1	0	0
C14orf101	chromosome 14 open reading frame 101	1	1	0	0
C4orf15	chromosome 4 open reading frame 15	1	1	0	0
C4orf46	chromosome 4 open reading frame 46	1	1	0	0
C5orf32	chromosome 5 open reading frame 32	1	1	0	0
C7orf42	chromosome 7 open reading frame 42	1	1	0	0
CCNL2	cyclin L2	1	1	0	0
CD28	CD28 molecule	1	1	0	0
CD2AP	CD2-associated protein	1	1	0	0
CDKL2	cyclin-dependent kinase-like 2 (CDC2-related kinase)	1	1	0	0
CELSR2	cadherin, EGF LAG seven-pass G-type receptor 2 (flamingo homolog, Drosophila)	1	1	0	0
CHD1	chromodomain helicase DNA binding protein 1	1	1	0	0
CHD2	chromodomain helicase DNA binding protein 2	1	1	0	0
CHSY1	chondroitin sulfate synthase 1	1	1	0	0
CLEC11A	C-type lectin domain family 11, member A	1	1	0	0
COL4A1	collagen, type IV, alpha 1	1	1	0	0
CSTF2	cleavage stimulation factor, 3' pre-RNA, subunit 2, 64kDa	1	1	0	0
CTNNBIP1	catenin, beta interacting protein 1	1	1	0	0
DAZAP2	DAZ associated protein 2	1	1	0	0
DCUN1D3	DCN1, defective in cullin neddylation 1, domain containing 3 (S. cerevisiae)	1	1	0	0
DIO1	deiodinase, iodothyronine, type I	1	1	0	0
DNAJA4	DnaJ (Hsp40) homolog, subfamily A, member 4	1	1	0	0
DNAJC18	DnaJ (Hsp40) homolog, subfamily C, member 18	1	1	0	0
DNAJC21	DnaJ (Hsp40) homolog, subfamily C, member 21	1	1	0	0
DPYSL2	dihydropyrimidinase-like 2	1	1	0	0
ELAVL2	ELAV (embryonic lethal, abnormal vision, Drosophila)-like 2 (Hu antigen B)	1	1	0	0
EPS15	epidermal growth factor receptor pathway substrate 15	1	1	0	0
FAM118B	family with sequence similarity 118, member B	1	1	0	0
FAM49B	family with sequence similarity 49, member B	1	1	0	0
FAM80B	family with sequence similarity 80, member B	1	1	0	0
FAM82A2	family with sequence similarity 82, member A2	1	1	0	0
FGF18	fibroblast growth factor 18	1	1	0	0
FLJ14213	protor-2	1	1	0	0
FRAT2	frequently rearranged in advanced T-cell lymphomas 2	1	1	0	0
FRK	fyn-related kinase	1	1	0	0
GABRA4	gamma-aminobutyric acid (GABA) A receptor, alpha 4	1	1	0	0
GGA3	golgi associated, gamma adaptin ear containing, ARF binding protein 3	1	1	0	0
HNT	neurotrimin	1	1	0	0
HSPA2	heat shock 70kDa protein 2	1	1	0	0
IFT80	intraflagellar transport 80 homolog (Chlamydomonas)	1	1	0	0
ITGA10	integrin, alpha 10	1	1	0	0
KCNJ10	potassium inwardly-rectifying channel, subfamily J, member 10	1	1	0	0
KIAA0494	KIAA0494	1	1	0	0
KRT222P	keratin 222 pseudogene	1	1	0	0
LASP1	LIM and SH3 protein 1	1	1	0	0
LIN28	lin-28 homolog (C. elegans)	1	1	0	0
LOC339344	hypothetical protein LOC339344	1	1	0	0
LRRC40	leucine rich repeat containing 40	1	1	0	0
MAP1B	microtubule-associated protein 1B	1	1	0	0
MAP3K7	mitogen-activated protein kinase kinase kinase 7	1	1	0	0
MED17	mediator complex subunit 17	1	1	0	0
MEGF11	multiple EGF-like-domains 11	1	1	0	0
MEX3B	mex-3 homolog B (C. elegans)	1	1	0	0
MIPOL1	mirror-image polydactyly 1	1	1	0	0
MREG	melanoregulin	1	1	0	0
MYCBP	c-myc binding protein	1	1	0	0
NAT11	N-acetyltransferase 11	1	1	0	0
NFYB	nuclear transcription factor Y, beta	1	1	0	0
NHS	Nance-Horan syndrome (congenital cataracts and dental anomalies)	1	1	0	0
NKX3-1	NK3 homeobox 1	1	1	0	0
OSBPL11	oxysterol binding protein-like 11	1	1	0	0
OTUD7B	OTU domain containing 7B	1	1	0	0
PCNX	pecanex homolog (Drosophila)	1	1	0	0
PFTK1	PFTAIRE protein kinase 1	1	1	0	0
PHF6	PHD finger protein 6	1	1	0	0
PIK3CD	phosphoinositide-3-kinase, catalytic, delta polypeptide	1	1	0	0
PIP5K3	phosphatidylinositol-3-phosphate/phosphatidylinositol 5-kinase, type III	1	1	0	0
PLA2G10	phospholipase A2, group X	1	1	0	0
PLEKHB2	pleckstrin homology domain containing, family B (evectins) member 2	1	1	0	0
PLEKHG4	pleckstrin homology domain containing, family G (with RhoGef domain) member 4	1	1	0	0
PPP1R9B	protein phosphatase 1, regulatory (inhibitor) subunit 9B	1	1	0	0
PPP2R2B	protein phosphatase 2 (formerly 2A), regulatory subunit B, beta isoform	1	1	0	0
PPP2R5A	protein phosphatase 2, regulatory subunit B', alpha isoform	1	1	0	0
PRKCSH	protein kinase C substrate 80K-H	1	1	0	0
PRKRA	protein kinase, interferon-inducible double stranded RNA dependent activator	1	1	0	0
PSD3	pleckstrin and Sec7 domain containing 3	1	1	0	0
RGS6	regulator of G-protein signaling 6	1	1	0	0
RHOBTB1	Rho-related BTB domain containing 1	1	1	0	0
RIMS3	regulating synaptic membrane exocytosis 3	1	1	0	0
RIOK3	RIO kinase 3 (yeast)	1	1	0	0
RLF	rearranged L-myc fusion	1	1	0	0
SET	SET nuclear oncogene	1	1	0	0
SGCB	sarcoglycan, beta (43kDa dystrophin-associated glycoprotein)	1	1	0	0
SLC16A12	solute carrier family 16, member 12 (monocarboxylic acid transporter 12)	1	1	0	0
SLC26A9	solute carrier family 26, member 9	1	1	0	0
SLC31A1	solute carrier family 31 (copper transporters), member 1	1	1	0	0
SLMO2	slowmo homolog 2 (Drosophila)	1	1	0	0
STIM2	stromal interaction molecule 2	1	1	0	0
STK17A	serine/threonine kinase 17a	1	1	0	0
STK4	serine/threonine kinase 4	1	1	0	0
SUDS3	suppressor of defective silencing 3 homolog (S. cerevisiae)	1	1	0	0
SULT1C2	sulfotransferase family, cytosolic, 1C, member 2	1	1	0	0
SUZ12	suppressor of zeste 12 homolog (Drosophila)	1	1	0	0
TGM3	transglutaminase 3 (E polypeptide, protein-glutamine-gamma-glutamyltransferase)	1	1	0	0
TMBIM1	transmembrane BAX inhibitor motif containing 1	1	1	0	0
TMC5	transmembrane channel-like 5	1	1	0	0
TMEM168	transmembrane protein 168	1	1	0	0
TMEM16J	transmembrane protein 16J	1	1	0	0
TMTC3	transmembrane and tetratricopeptide repeat containing 3	1	1	0	0
TNKS2	tankyrase, TRF1-interacting ankyrin-related ADP-ribose polymerase 2	1	1	0	0
TOP1	topoisomerase (DNA) I	1	1	0	0
UBA2	ubiquitin-like modifier activating enzyme 2	1	1	0	0
USP37	ubiquitin specific peptidase 37	1	1	0	0
UTX	ubiquitously transcribed tetratricopeptide repeat, X chromosome	1	1	0	0
VPS13B	vacuolar protein sorting 13 homolog B (yeast)	1	1	0	0
XPO4	exportin 4	1	1	0	0
ZC3H12B	zinc finger CCCH-type containing 12B	1	1	0	0
ZFAND6	zinc finger, AN1-type domain 6	1	1	0	0
ZMYM4	zinc finger, MYM-type 4	1	1	0	0
ZNF618	zinc finger protein 618	1	1	0	0
SH3TC2	SH3 domain and tetratricopeptide repeats 2	2	0	1	1
TBC1D12	TBC1 domain family, member 12	2	0	1	1
THSD7B	thrombospondin, type I, domain containing 7B	2	0	1	1
HOXD13	homeobox D13	2	0	0	2
TNRC6B	trinucleotide repeat containing 6B	2	0	0	2
ADAMTS6	ADAM metallopeptidase with thrombospondin type 1 motif, 6	1	0	1	0
ADAT2	adenosine deaminase, tRNA-specific 2, TAD2 homolog (S. cerevisiae)	1	0	1	0
ADO	2-aminoethanethiol (cysteamine) dioxygenase	1	0	1	0
ADORA3	adenosine A3 receptor	1	0	1	0
BCL2L2	BCL2-like 2	1	0	1	0
BMI1	BMI1 polycomb ring finger oncogene	1	0	1	0
BMP8B	bone morphogenetic protein 8b	1	0	1	0
BSDC1	BSD domain containing 1	1	0	1	0
C13orf37	chromosome 13 open reading frame 37	1	0	1	0
C2orf68	chromosome 2 open reading frame 68	1	0	1	0
C4orf8	chromosome 4 open reading frame 8	1	0	1	0
CALM1	calmodulin 1 (phosphorylase kinase, delta)	1	0	1	0
CASC3	cancer susceptibility candidate 3	1	0	1	0
CBL	Cas-Br-M (murine) ecotropic retroviral transforming sequence	1	0	1	0
CCDC71	coiled-coil domain containing 71	1	0	1	0
CDK9	cyclin-dependent kinase 9	1	0	1	0
CGN	cingulin	1	0	1	0
COL15A1	collagen, type XV, alpha 1	1	0	1	0
COL7A1	collagen, type VII, alpha 1 (epidermolysis bullosa, dystrophic, dominant and recessive)	1	0	1	0
CORO1C	coronin, actin binding protein, 1C	1	0	1	0
CPEB2	cytoplasmic polyadenylation element binding protein 2	1	0	1	0
CREB5	cAMP responsive element binding protein 5	1	0	1	0
DCLRE1B	DNA cross-link repair 1B (PSO2 homolog, S. cerevisiae)	1	0	1	0
DCX	doublecortex; lissencephaly, X-linked (doublecortin)	1	0	1	0
DDX3X	DEAD (Asp-Glu-Ala-Asp) box polypeptide 3, X-linked	1	0	1	0
DIAPH2	diaphanous homolog 2 (Drosophila)	1	0	1	0
DPYSL5	dihydropyrimidinase-like 5	1	0	1	0
EIF1AD	eukaryotic translation initiation factor 1A domain containing	1	0	1	0
ELF4	E74-like factor 4 (ets domain transcription factor)	1	0	1	0
FAM168B	family with sequence similarity 168, member B	1	0	1	0
FBRS	fibrosin	1	0	1	0
FBXL19	F-box and leucine-rich repeat protein 19	1	0	1	0
FBXL5	F-box and leucine-rich repeat protein 5	1	0	1	0
FLRT3	fibronectin leucine rich transmembrane protein 3	1	0	1	0
FSTL4	follistatin-like 4	1	0	1	0
FZD7	frizzled homolog 7 (Drosophila)	1	0	1	0
GNAO1	guanine nucleotide binding protein (G protein), alpha activating activity polypeptide O	1	0	1	0
GOSR2	golgi SNAP receptor complex member 2	1	0	1	0
HNRNPA3	heterogeneous nuclear ribonucleoprotein A3	1	0	1	0
HOXA7	homeobox A7	1	0	1	0
IGF1	insulin-like growth factor 1 (somatomedin C)	1	0	1	0
IPO5	importin 5	1	0	1	0
IRF2BP2	interferon regulatory factor 2 binding protein 2	1	0	1	0
JHDM1D	jumonji C domain containing histone demethylase 1 homolog D (S. cerevisiae)	1	0	1	0
KCNC1	potassium voltage-gated channel, Shaw-related subfamily, member 1	1	0	1	0
KCTD12	potassium channel tetramerisation domain containing 12	1	0	1	0
KIAA0999	KIAA0999 protein	1	0	1	0
KIAA1012	KIAA1012	1	0	1	0
KIAA1549	KIAA1549	1	0	1	0
KIAA1715	KIAA1715	1	0	1	0
MAF	v-maf musculoaponeurotic fibrosarcoma oncogene homolog (avian)	1	0	1	0
MAN1A2	mannosidase, alpha, class 1A, member 2	1	0	1	0
MAPK1	mitogen-activated protein kinase 1	1	0	1	0
MAT2A	methionine adenosyltransferase II, alpha	1	0	1	0
MGAT4A	mannosyl (alpha-1,3-)-glycoprotein beta-1,4-N-acetylglucosaminyltransferase, isozyme A	1	0	1	0
MGAT4B	mannosyl (alpha-1,3-)-glycoprotein beta-1,4-N-acetylglucosaminyltransferase, isozyme B	1	0	1	0
MOBKL2B	MOB1, Mps One Binder kinase activator-like 2B (yeast)	1	0	1	0
MYST3	MYST histone acetyltransferase (monocytic leukemia) 3	1	0	1	0
NDUFA8	NADH dehydrogenase (ubiquinone) 1 alpha subcomplex, 8, 19kDa	1	0	1	0
NQO1	NAD(P)H dehydrogenase, quinone 1	1	0	1	0
NRIP1	nuclear receptor interacting protein 1	1	0	1	0
NTNG2	netrin G2	1	0	1	0
PASK	PAS domain containing serine/threonine kinase	1	0	1	0
PCYT1B	phosphate cytidylyltransferase 1, choline, beta	1	0	1	0
RAB31	RAB31, member RAS oncogene family	1	0	1	0
RAP1GDS1	RAP1, GTP-GDP dissociation stimulator 1	1	0	1	0
RASD1	RAS, dexamethasone-induced 1	1	0	1	0
RBM16	RNA binding motif protein 16	1	0	1	0
REPS2	RALBP1 associated Eps domain containing 2	1	0	1	0
RIMS1	regulating synaptic membrane exocytosis 1	1	0	1	0
RIMS4	regulating synaptic membrane exocytosis 4	1	0	1	0
RPA1	replication protein A1, 70kDa	1	0	1	0
RYBP	RING1 and YY1 binding protein	1	0	1	0
SASH1	SAM and SH3 domain containing 1	1	0	1	0
SC4MOL	sterol-C4-methyl oxidase-like	1	0	1	0
SCD	stearoyl-CoA desaturase (delta-9-desaturase)	1	0	1	0
SCN2A	sodium channel, voltage-gated, type II, alpha subunit	1	0	1	0
2014-09-03	septin 3	1	0	1	0
SERPINE1	serpin peptidase inhibitor, clade E (nexin, plasminogen activator inhibitor type 1), member 1	1	0	1	0
SLC7A6	solute carrier family 7 (cationic amino acid transporter, y+ system), member 6	1	0	1	0
SNX9	sorting nexin 9	1	0	1	0
SRGAP2	SLIT-ROBO Rho GTPase activating protein 2	1	0	1	0
TBL1X	transducin (beta)-like 1X-linked	1	0	1	0
TGFB3	transforming growth factor, beta 3	1	0	1	0
TRIB1	tribbles homolog 1 (Drosophila)	1	0	1	0
TRIM9	tripartite motif-containing 9	1	0	1	0
TSPYL5	TSPY-like 5	1	0	1	0
UNC13A	unc-13 homolog A (C. elegans)	1	0	1	0
XYLT1	xylosyltransferase I	1	0	1	0
YOD1	YOD1 OTU deubiquinating enzyme 1 homolog (S. cerevisiae)	1	0	1	0
ZFP91	zinc finger protein 91 homolog (mouse)	1	0	1	0
ABCA1	ATP-binding cassette, sub-family A (ABC1), member 1	1	0	0	1
ABR	active BCR-related gene	1	0	0	1
BNIP2	BCL2/adenovirus E1B 19kDa interacting protein 2	1	0	0	1
BRCA1	breast cancer 1, early onset	1	0	0	1
BSN	bassoon (presynaptic cytomatrix protein)	1	0	0	1
C1orf144	chromosome 1 open reading frame 144	1	0	0	1
C1orf163	chromosome 1 open reading frame 163	1	0	0	1
C7orf16	chromosome 7 open reading frame 16	1	0	0	1
CDC2L5	cell division cycle 2-like 5 (cholinesterase-related cell division controller)	1	0	0	1
CHD5	chromodomain helicase DNA binding protein 5	1	0	0	1
COL11A1	collagen, type XI, alpha 1	1	0	0	1
CPEB4	cytoplasmic polyadenylation element binding protein 4	1	0	0	1
CUGBP2	CUG triplet repeat, RNA binding protein 2	1	0	0	1
DDX17	DEAD (Asp-Glu-Ala-Asp) box polypeptide 17	1	0	0	1
DDX19A	DEAD (Asp-Glu-Ala-As) box polypeptide 19A	1	0	0	1
DDX19B	DEAD (Asp-Glu-Ala-As) box polypeptide 19B	1	0	0	1
DRAM	damage-regulated autophagy modulator	1	0	0	1
EIF2S1	eukaryotic translation initiation factor 2, subunit 1 alpha, 35kDa	1	0	0	1
EPHA7	EPH receptor A7	1	0	0	1
ESR1	estrogen receptor 1	1	0	0	1
FAM155B	family with sequence similarity 155, member B	1	0	0	1
HELZ	helicase with zinc finger	1	0	0	1
HNF4A	hepatocyte nuclear factor 4, alpha	1	0	0	1
KCMF1	potassium channel modulatory factor 1	1	0	0	1
KCNJ2	potassium inwardly-rectifying channel, subfamily J, member 2	1	0	0	1
KIF21B	kinesin family member 21B	1	0	0	1
KLF4	Kruppel-like factor 4 (gut)	1	0	0	1
KY	kyphoscoliosis peptidase	1	0	0	1
LARP5	La ribonucleoprotein domain family, member 5	1	0	0	1
LOC129293	hypothetical protein LOC129293	1	0	0	1
LRRTM1	leucine rich repeat transmembrane neuronal 1	1	0	0	1
LSM12	LSM12 homolog (S. cerevisiae)	1	0	0	1
MCF2	MCF.2 cell line derived transforming sequence	1	0	0	1
MEGF9	multiple EGF-like-domains 9	1	0	0	1
MET	met proto-oncogene (hepatocyte growth factor receptor)	1	0	0	1
NLK	nemo-like kinase	1	0	0	1
NUAK2	NUAK family, SNF1-like kinase, 2	1	0	0	1
NUP160	nucleoporin 160kDa	1	0	0	1
OPCML	opioid binding protein/cell adhesion molecule-like	1	0	0	1
PDGFRA	platelet-derived growth factor receptor, alpha polypeptide	1	0	0	1
PGAP1	post-GPI attachment to proteins 1	1	0	0	1
PGM2L1	phosphoglucomutase 2-like 1	1	0	0	1
PGRMC2	progesterone receptor membrane component 2	1	0	0	1
PWWP2A	PWWP domain containing 2A	1	0	0	1
RNASE7	ribonuclease, RNase A family, 7	1	0	0	1
S100PBP	S100P binding protein	1	0	0	1
SH2D5	SH2 domain containing 5	1	0	0	1
SKI	v-ski sarcoma viral oncogene homolog (avian)	1	0	0	1
SMO	smoothened homolog (Drosophila)	1	0	0	1
SPIN1	spindlin 1	1	0	0	1
SUPT16H	suppressor of Ty 16 homolog (S. cerevisiae)	1	0	0	1
THAP2	THAP domain containing, apoptosis associated protein 2	1	0	0	1
TLK2	tousled-like kinase 2	1	0	0	1
ZCCHC24	zinc finger, CCHC domain containing 24	1	0	0	1
ZNF292	zinc finger protein 292	1	0	0	1
ZNF385B	zinc finger protein 385B	1	0	0	1

## Sheet: iithsa_92 targets
Target gene	Gene name	Conserved sites
		Total	8mer	7mer-m8	7mer-1A
C6orf168	chromosome 6 open reading frame 168	3	3	0	0
FGF7	fibroblast growth factor 7 (keratinocyte growth factor)	2	2	0	0
MLLT6	myeloid/lymphoid or mixed-lineage leukemia (trithorax homolog, Drosophila); translocated to, 6	2	1	1	0
RC3H1	ring finger and CCCH-type zinc finger domains 1	2	1	0	1
SLAIN2	SLAIN motif family, member 2	2	1	0	1
SLC7A11	solute carrier family 7, (cationic amino acid transporter, y+ system) member 11	3	0	1	2
ABHD2	abhydrolase domain containing 2	2	0	2	0
CUL5	cullin 5	2	0	2	0
PPP1CB	protein phosphatase 1, catalytic subunit, beta isoform	2	0	2	0
AFF1	AF4/FMR2 family, member 1	1	1	0	0
APPL1	adaptor protein, phosphotyrosine interaction, PH domain and leucine zipper containing 1	1	1	0	0
ARHGAP21	Rho GTPase activating protein 21	1	1	0	0
ATAD2B	ATPase family, AAA domain containing 2B	1	1	0	0
ATP11A	ATPase, class VI, type 11A	1	1	0	0
ATP13A3	ATPase type 13A3	1	1	0	0
ATP2C1	ATPase, Ca++ transporting, type 2C, member 1	1	1	0	0
ATP8B4	ATPase, class I, type 8B, member 4	1	1	0	0
BAHCC1	BAH domain and coiled-coil containing 1	1	1	0	0
BCAP29	B-cell receptor-associated protein 29	1	1	0	0
BRWD1	bromodomain and WD repeat domain containing 1	1	1	0	0
BTN3A2	butyrophilin, subfamily 3, member A2	1	1	0	0
BZW1	basic leucine zipper and W2 domains 1	1	1	0	0
C18orf54	chromosome 18 open reading frame 54	1	1	0	0
C1orf116	chromosome 1 open reading frame 116	1	1	0	0
C2orf60	chromosome 2 open reading frame 60	1	1	0	0
C2orf67	chromosome 2 open reading frame 67	1	1	0	0
C3orf60	chromosome 3 open reading frame 60	1	1	0	0
C5orf23	chromosome 5 open reading frame 23	1	1	0	0
CALD1	caldesmon 1	1	1	0	0
CASD1	CAS1 domain containing 1	1	1	0	0
CD93	CD93 molecule	1	1	0	0
CDGAP	Cdc42 GTPase-activating protein	1	1	0	0
CDK6	cyclin-dependent kinase 6	1	1	0	0
CKAP2	cytoskeleton associated protein 2	1	1	0	0
CLCN4	chloride channel 4	1	1	0	0
CLK3	CDC-like kinase 3	1	1	0	0
COMMD6	COMM domain containing 6	1	1	0	0
COQ2	coenzyme Q2 homolog, prenyltransferase (yeast)	1	1	0	0
CXCL11	chemokine (C-X-C motif) ligand 11	1	1	0	0
DAZAP2	DAZ associated protein 2	1	1	0	0
DEK	DEK oncogene (DNA binding)	1	1	0	0
DLX3	distal-less homeobox 3	1	1	0	0
DPP8	dipeptidyl-peptidase 8	1	1	0	0
DYNC1LI2	dynein, cytoplasmic 1, light intermediate chain 2	1	1	0	0
EDAR	ectodysplasin A receptor	1	1	0	0
EFR3A	EFR3 homolog A (S. cerevisiae)	1	1	0	0
EIF2S2	eukaryotic translation initiation factor 2, subunit 2 beta, 38kDa	1	1	0	0
EPB41L5	erythrocyte membrane protein band 4.1 like 5	1	1	0	0
FAM104A	family with sequence similarity 104, member A	1	1	0	0
FAT	FAT tumor suppressor homolog 1 (Drosophila)	1	1	0	0
FAT3	FAT tumor suppressor homolog 3 (Drosophila)	1	1	0	0
FBXO24	F-box protein 24	1	1	0	0
FOXK2	forkhead box K2	1	1	0	0
FOXN2	forkhead box N2	1	1	0	0
FXR2	fragile X mental retardation, autosomal homolog 2	1	1	0	0
GDA	guanine deaminase	1	1	0	0
GNPNAT1	glucosamine-phosphate N-acetyltransferase 1	1	1	0	0
GPATCH8	G patch domain containing 8	1	1	0	0
ICA1L	islet cell autoantigen 1,69kDa-like	1	1	0	0
IL17RD	interleukin 17 receptor D	1	1	0	0
IRF2	interferon regulatory factor 2	1	1	0	0
JAG1	jagged 1 (Alagille syndrome)	1	1	0	0
JUB	jub, ajuba homolog (Xenopus laevis)	1	1	0	0
LIFR	leukemia inhibitory factor receptor alpha	1	1	0	0
LOC196415	hypothetical protein LOC196415	1	1	0	0
LRRC4	leucine rich repeat containing 4	1	1	0	0
LRRC59	leucine rich repeat containing 59	1	1	0	0
LSM14A	LSM14A, SCD6 homolog A (S. cerevisiae)	1	1	0	0
MBTPS1	membrane-bound transcription factor peptidase, site 1	1	1	0	0
MCM9	minichromosome maintenance complex component 9	1	1	0	0
MEX3B	mex-3 homolog B (C. elegans)	1	1	0	0
MGAT4A	mannosyl (alpha-1,3-)-glycoprotein beta-1,4-N-acetylglucosaminyltransferase, isozyme A	1	1	0	0
NCAM1	neural cell adhesion molecule 1	1	1	0	0
NLK	nemo-like kinase	1	1	0	0
NUMA1	nuclear mitotic apparatus protein 1	1	1	0	0
P15RS	cyclin-dependent kinase 2B-inhibitor-related protein	1	1	0	0
PAQR7	progestin and adipoQ receptor family member VII	1	1	0	0
PBRM1	polybromo 1	1	1	0	0
PDZRN3	PDZ domain containing RING finger 3	1	1	0	0
PGRMC2	progesterone receptor membrane component 2	1	1	0	0
PKP4	plakophilin 4	1	1	0	0
PPP2R1B	protein phosphatase 2 (formerly 2A), regulatory subunit A, beta isoform	1	1	0	0
PSEN1	presenilin 1 (Alzheimer disease 3)	1	1	0	0
PTPRT	protein tyrosine phosphatase, receptor type, T	1	1	0	0
PXMP3	peroxisomal membrane protein 3, 35kDa (Zellweger syndrome)	1	1	0	0
PXMP4	peroxisomal membrane protein 4, 24kDa	1	1	0	0
RANBP3L	RAN binding protein 3-like	1	1	0	0
RB1CC1	RB1-inducible coiled-coil 1	1	1	0	0
RUNX1T1	runt-related transcription factor 1; translocated to, 1 (cyclin D-related)	1	1	0	0
SC5DL	sterol-C5-desaturase (ERG3 delta-5-desaturase homolog, S. cerevisiae)-like	1	1	0	0
SDCBP2	syndecan binding protein (syntenin) 2	1	1	0	0
SH3TC2	SH3 domain and tetratricopeptide repeats 2	1	1	0	0
SLA2	Src-like-adaptor 2	1	1	0	0
SLC2A4RG	SLC2A4 regulator	1	1	0	0
SLC37A4	solute carrier family 37 (glucose-6-phosphate transporter), member 4	1	1	0	0
SMG1	PI-3-kinase-related kinase SMG-1	1	1	0	0
SNAP29	synaptosomal-associated protein, 29kDa	1	1	0	0
SOX5	SRY (sex determining region Y)-box 5	1	1	0	0
SPIN3	spindlin family, member 3	1	1	0	0
ST8SIA4	ST8 alpha-N-acetyl-neuraminide alpha-2,8-sialyltransferase 4	1	1	0	0
TBC1D15	TBC1 domain family, member 15	1	1	0	0
TDRD6	tudor domain containing 6	1	1	0	0
TFCP2	transcription factor CP2	1	1	0	0
TGFBR2	transforming growth factor, beta receptor II (70/80kDa)	1	1	0	0
TMEM106B	transmembrane protein 106B	1	1	0	0
TMEM16F	transmembrane protein 16F	1	1	0	0
TPH2	tryptophan hydroxylase 2	1	1	0	0
TRIM67	tripartite motif-containing 67	1	1	0	0
TRIT1	tRNA isopentenyltransferase 1	1	1	0	0
UBE2D3	ubiquitin-conjugating enzyme E2D 3 (UBC4/5 homolog, yeast)	1	1	0	0
UBE2L3	ubiquitin-conjugating enzyme E2L 3	1	1	0	0
USP42	ubiquitin specific peptidase 42	1	1	0	0
UTP15	UTP15, U3 small nucleolar ribonucleoprotein, homolog (S. cerevisiae)	1	1	0	0
WTIP	Wilms tumor 1 interacting protein	1	1	0	0
YTHDF3	YTH domain family, member 3	1	1	0	0
ZFP28	zinc finger protein 28 homolog (mouse)	1	1	0	0
ZFP3	zinc finger protein 3 homolog (mouse)	1	1	0	0
ZNF26	zinc finger protein 26	1	1	0	0
ZNF436	zinc finger protein 436	1	1	0	0
ZNF449	zinc finger protein 449	1	1	0	0
ONECUT2	one cut homeobox 2	2	0	1	1
A2BP1	ataxin 2-binding protein 1	1	0	1	0
ACSL3	acyl-CoA synthetase long-chain family member 3	1	0	1	0
ADCY1	adenylate cyclase 1 (brain)	1	0	1	0
AEBP2	AE binding protein 2	1	0	1	0
ANKRD28	ankyrin repeat domain 28	1	0	1	0
AQP2	aquaporin 2 (collecting duct)	1	0	1	0
AQP4	aquaporin 4	1	0	1	0
ARFIP1	ADP-ribosylation factor interacting protein 1 (arfaptin 1)	1	0	1	0
ARID3B	AT rich interactive domain 3B (BRIGHT-like)	1	0	1	0
BCL2L2	BCL2-like 2	1	0	1	0
BIVM	basic, immunoglobulin-like variable motif containing	1	0	1	0
C7orf54	chromosome 7 open reading frame 54	1	0	1	0
CALM3	calmodulin 3 (phosphorylase kinase, delta)	1	0	1	0
CCDC46	coiled-coil domain containing 46	1	0	1	0
CDR2L	cerebellar degeneration-related protein 2-like	1	0	1	0
CDV3	CDV3 homolog (mouse)	1	0	1	0
CHIC1	cysteine-rich hydrophobic domain 1	1	0	1	0
CLCN5	chloride channel 5 (nephrolithiasis 2, X-linked, Dent disease)	1	0	1	0
CLLU1OS	chronic lymphocytic leukemia up-regulated 1 opposite strand	1	0	1	0
CTBP2	C-terminal binding protein 2	1	0	1	0
CUGBP2	CUG triplet repeat, RNA binding protein 2	1	0	1	0
DCLK3	doublecortin-like kinase 3	1	0	1	0
DCUN1D5	DCN1, defective in cullin neddylation 1, domain containing 5 (S. cerevisiae)	1	0	1	0
DGCR8	DiGeorge syndrome critical region gene 8	1	0	1	0
DGKI	diacylglycerol kinase, iota	1	0	1	0
DNAL1	dynein, axonemal, light chain 1	1	0	1	0
E2F3	E2F transcription factor 3	1	0	1	0
EIF2C1	eukaryotic translation initiation factor 2C, 1	1	0	1	0
EXTL3	exostoses (multiple)-like 3	1	0	1	0
FAM160A1	family with sequence similarity 160, member A1	1	0	1	0
FBXO8	F-box protein 8	1	0	1	0
FOXP2	forkhead box P2	1	0	1	0
GALNT1	UDP-N-acetyl-alpha-D-galactosamine:polypeptide N-acetylgalactosaminyltransferase 1 (GalNAc-T1)	1	0	1	0
GALNT3	UDP-N-acetyl-alpha-D-galactosamine:polypeptide N-acetylgalactosaminyltransferase 3 (GalNAc-T3)	1	0	1	0
HBS1L	HBS1-like (S. cerevisiae)	1	0	1	0
HMG2L1	high-mobility group protein 2-like 1	1	0	1	0
HMGB1	high-mobility group box 1	1	0	1	0
HNRNPA1	heterogeneous nuclear ribonucleoprotein A1	1	0	1	0
HOXA3	homeobox A3	1	0	1	0
IPO5	importin 5	1	0	1	0
JMJD2B	jumonji domain containing 2B	1	0	1	0
JUN	jun oncogene	1	0	1	0
KIAA0240	KIAA0240	1	0	1	0
KIAA1128	KIAA1128	1	0	1	0
KLF13	Kruppel-like factor 13	1	0	1	0
L2HGDH	L-2-hydroxyglutarate dehydrogenase	1	0	1	0
MEGF11	multiple EGF-like-domains 11	1	0	1	0
MGA	MAX gene associated	1	0	1	0
MGC16385	hypothetical protein MGC16385	1	0	1	0
MIB1	mindbomb homolog 1 (Drosophila)	1	0	1	0
MXD1	MAX dimerization protein 1	1	0	1	0
NAMPT	nicotinamide phosphoribosyltransferase	1	0	1	0
NEUROD2	neurogenic differentiation 2	1	0	1	0
NFYB	nuclear transcription factor Y, beta	1	0	1	0
NMNAT2	nicotinamide nucleotide adenylyltransferase 2	1	0	1	0
NUMBL	numb homolog (Drosophila)-like	1	0	1	0
OPCML	opioid binding protein/cell adhesion molecule-like	1	0	1	0
PAFAH1B1	platelet-activating factor acetylhydrolase, isoform Ib, alpha subunit 45kDa	1	0	1	0
PAG1	phosphoprotein associated with glycosphingolipid microdomains 1	1	0	1	0
PCGF3	polycomb group ring finger 3	1	0	1	0
PDIK1L	PDLIM1 interacting kinase 1 like	1	0	1	0
PPP1R8	protein phosphatase 1, regulatory (inhibitor) subunit 8	1	0	1	0
RANBP2	RAN binding protein 2	1	0	1	0
REPIN1	replication initiator 1	1	0	1	0
RERG	RAS-like, estrogen-regulated, growth inhibitor	1	0	1	0
RIC8B	resistance to inhibitors of cholinesterase 8 homolog B (C. elegans)	1	0	1	0
RNF44	ring finger protein 44	1	0	1	0
RP13-102H20.1	hypothetical protein FLJ30058	1	0	1	0
RPL15	ribosomal protein L15	1	0	1	0
RSF1	remodeling and spacing factor 1	1	0	1	0
SENP5	SUMO1/sentrin specific peptidase 5	1	0	1	0
SGEF	Src homology 3 domain-containing guanine nucleotide exchange factor	1	0	1	0
SH3PXD2A	SH3 and PX domains 2A	1	0	1	0
SHE	Src homology 2 domain containing E	1	0	1	0
SLC1A2	solute carrier family 1 (glial high affinity glutamate transporter), member 2	1	0	1	0
SLC25A25	solute carrier family 25 (mitochondrial carrier; phosphate carrier), member 25	1	0	1	0
SLC25A42	solute carrier family 25, member 42	1	0	1	0
SLC26A4	solute carrier family 26, member 4	1	0	1	0
SLC4A8	solute carrier family 4, sodium bicarbonate cotransporter, member 8	1	0	1	0
SMARCC1	SWI/SNF related, matrix associated, actin dependent regulator of chromatin, subfamily c, member 1	1	0	1	0
SNAP23	synaptosomal-associated protein, 23kDa	1	0	1	0
SNRPF	small nuclear ribonucleoprotein polypeptide F	1	0	1	0
SOX11	SRY (sex determining region Y)-box 11	1	0	1	0
SP2	Sp2 transcription factor	1	0	1	0
SPTLC3	serine palmitoyltransferase, long chain base subunit 3	1	0	1	0
STK24	serine/threonine kinase 24 (STE20 homolog, yeast)	1	0	1	0
TACC1	transforming, acidic coiled-coil containing protein 1	1	0	1	0
TBL1XR1	transducin (beta)-like 1 X-linked receptor 1	1	0	1	0
TCEB2	transcription elongation factor B (SIII), polypeptide 2 (18kDa, elongin B)	1	0	1	0
TCF12	transcription factor 12 (HTF4, helix-loop-helix transcription factors 4)	1	0	1	0
TMEM123	transmembrane protein 123	1	0	1	0
TMEM2	transmembrane protein 2	1	0	1	0
TMEM200B	transmembrane protein 200B	1	0	1	0
TPRG1	tumor protein p63 regulated 1	1	0	1	0
TRAF7	TNF receptor-associated factor 7	1	0	1	0
TRIM13	tripartite motif-containing 13	1	0	1	0
UBFD1	ubiquitin family domain containing 1	1	0	1	0
UBN1	ubinuclein 1	1	0	1	0
UTX	ubiquitously transcribed tetratricopeptide repeat, X chromosome	1	0	1	0
UTY	ubiquitously transcribed tetratricopeptide repeat gene, Y-linked	1	0	1	0
VAPA	VAMP (vesicle-associated membrane protein)-associated protein A, 33kDa	1	0	1	0
YWHAB	tyrosine 3-monooxygenase/tryptophan 5-monooxygenase activation protein, beta polypeptide	1	0	1	0
ZBTB34	zinc finger and BTB domain containing 34	1	0	1	0
ZIC1	Zic family member 1 (odd-paired homolog, Drosophila)	1	0	1	0
ZNF217	zinc finger protein 217	1	0	1	0
ZNF280C	zinc finger protein 280C	1	0	1	0
ZNF654	zinc finger protein 654	1	0	1	0
ACVR2B	activin A receptor, type IIB	1	0	0	1
ADCYAP1	adenylate cyclase activating polypeptide 1 (pituitary)	1	0	0	1
AKAP12	A kinase (PRKA) anchor protein (gravin) 12	1	0	0	1
AMFR	autocrine motility factor receptor	1	0	0	1
ARF4	ADP-ribosylation factor 4	1	0	0	1
ARHGAP26	Rho GTPase activating protein 26	1	0	0	1
ATP2B4	ATPase, Ca++ transporting, plasma membrane 4	1	0	0	1
C11orf75	chromosome 11 open reading frame 75	1	0	0	1
C14orf28	chromosome 14 open reading frame 28	1	0	0	1
C16orf63	chromosome 16 open reading frame 63	1	0	0	1
C1orf113	chromosome 1 open reading frame 113	1	0	0	1
C5orf33	chromosome 5 open reading frame 33	1	0	0	1
CBL	Cas-Br-M (murine) ecotropic retroviral transforming sequence	1	0	0	1
CCDC55	coiled-coil domain containing 55	1	0	0	1
CCND2	cyclin D2	1	0	0	1
CD24	CD24 molecule	1	0	0	1
CENTB2	centaurin, beta 2	1	0	0	1
CERKL	ceramide kinase-like	1	0	0	1
CLEC5A	C-type lectin domain family 5, member A	1	0	0	1
CTSC	cathepsin C	1	0	0	1
DENND1A	DENN/MADD domain containing 1A	1	0	0	1
DNAJC9	DnaJ (Hsp40) homolog, subfamily C, member 9	1	0	0	1
EXDL1	exonuclease 3'-5' domain-like 1	1	0	0	1
FUT9	fucosyltransferase 9 (alpha (1,3) fucosyltransferase)	1	0	0	1
GOSR1	golgi SNAP receptor complex member 1	1	0	0	1
GRPEL2	GrpE-like 2, mitochondrial (E. coli)	1	0	0	1
HELZ	helicase with zinc finger	1	0	0	1
ICK	intestinal cell (MAK-like) kinase	1	0	0	1
JHDM1D	jumonji C domain containing histone demethylase 1 homolog D (S. cerevisiae)	1	0	0	1
LOC26010	viral DNA polymerase-transactivated protein 6	1	0	0	1
MACROD2	MACRO domain containing 2	1	0	0	1
MAN1A1	mannosidase, alpha, class 1A, member 1	1	0	0	1
MAPK1IP1L	mitogen-activated protein kinase 1 interacting protein 1-like	1	0	0	1
MAPT	microtubule-associated protein tau	1	0	0	1
MEGF9	multiple EGF-like-domains 9	1	0	0	1
METTL8	methyltransferase like 8	1	0	0	1
NLN	neurolysin (metallopeptidase M3 family)	1	0	0	1
NRIP1	nuclear receptor interacting protein 1	1	0	0	1
OSTM1	osteopetrosis associated transmembrane protein 1	1	0	0	1
OTUD5	OTU domain containing 5	1	0	0	1
PDCD6IP	programmed cell death 6 interacting protein	1	0	0	1
PER3	period homolog 3 (Drosophila)	1	0	0	1
PHACTR2	phosphatase and actin regulator 2	1	0	0	1
PIK3C2A	phosphoinositide-3-kinase, class 2, alpha polypeptide	1	0	0	1
PKNOX1	PBX/knotted 1 homeobox 1	1	0	0	1
PPARGC1A	peroxisome proliferator-activated receptor gamma, coactivator 1 alpha	1	0	0	1
PRPF40A	PRP40 pre-mRNA processing factor 40 homolog A (S. cerevisiae)	1	0	0	1
PTAR1	protein prenyltransferase alpha subunit repeat containing 1	1	0	0	1
RAB40B	RAB40B, member RAS oncogene family	1	0	0	1
RBM12	RNA binding motif protein 12	1	0	0	1
RNF13	ring finger protein 13	1	0	0	1
RNF185	ring finger protein 185	1	0	0	1
SDC2	syndecan 2	1	0	0	1
SLC24A4	solute carrier family 24 (sodium/potassium/calcium exchanger), member 4	1	0	0	1
SMAD4	SMAD family member 4	1	0	0	1
SORBS1	sorbin and SH3 domain containing 1	1	0	0	1
SOX4	SRY (sex determining region Y)-box 4	1	0	0	1
STK11	serine/threonine kinase 11	1	0	0	1
STXBP5L	syntaxin binding protein 5-like	1	0	0	1
TNRC6B	trinucleotide repeat containing 6B	1	0	0	1
TRAF6	TNF receptor-associated factor 6	1	0	0	1
TRPS1	trichorhinophalangeal syndrome I	1	0	0	1
TULP4	tubby like protein 4	1	0	0	1
TXLNB	taxilin beta	1	0	0	1
TXNDC4	thioredoxin domain containing 4 (endoplasmic reticulum)	1	0	0	1
VANGL1	vang-like 1 (van gogh, Drosophila)	1	0	0	1
WIPF1	WAS/WASL interacting protein family, member 1	1	0	0	1
YARS	tyrosyl-tRNA synthetase	1	0	0	1
ZNF230	zinc finger protein 230	1	0	0	1
ZNRF3	zinc and ring finger 3	1	0	0	1
