# Supplementary material for: Hypoxic signature of microRNAs in glioblastoma: insights from small RNA deep sequencing
Source: BMC Genomics. 2014 Aug 17;15(1):686. doi: 10.1186/1471-2164-15-686 (PMC4148931; doi:10.1186/1471-2164-15-686)
Supplement: Supplementary file 10 — Additional file 10: List of predicted isomiRs of miR-210-3p in normoxic and hypoxic U87MG cells, as determined by deep sequencing. (XLSX 19 KB) [file 12864_2014_6378_MOESM10_ESM.xlsx]

## Sheet: Sheet1
Isomir	Sequence	Seq_length	Normoxia_count	Hypoxia_count
hsa-mir-210	CTGTGCGTGTAACAGCGGCTGAA	23	1	1
hsa-mir-210	AACTATGCCTGGGCAG	16	3	2
hsa-mir-210	ACTGTGCGTGTGACAGCGGCTGAT	24	8	48
hsa-mir-210	ACTGTGCGTGTGACAGCGGCTGAC	24	1	7
hsa-mir-210	ACTGTGCGTGTGACAGCGGCTGAA	24	2	26
hsa-mir-210	CACTGTGCGTGTGACAGCGGCTG	23	1	4
hsa-mir-210	AGCCCCTGCCCACCGCACACT	21	3	85
hsa-mir-210	CGGCAGTGCCTCCAGGCGCAGGGC	24	1	NA
hsa-mir-210	TGCGTGTGACAGCGGCTGATT	21	1	10
hsa-mir-210	NTGTGCGTGTGACAGCGGCTGAA	23	1	3
hsa-mir-210	TGTGCGTGTGACAGCGGCTGATT	23	1	1
hsa-mir-210	TGTGCGTGTGACAGCGGCTGACT	23	1	2
hsa-mir-210	ACTGTGCGTGTGACAGCGGCTGAAT	25	1	21
hsa-mir-210	ACTGTGCGTGTGACAGCGGCTGAAG	25	1	1
hsa-mir-210	AGCCCCTGCCCATCGCACACTG	22	1	NA
hsa-mir-210	ACTGTGCGTGTGACAGCGGCTGATT	25	2	20
hsa-mir-210	ACTGTGCGTGTGACAGCGGCTGATA	25	1	1
hsa-mir-210	ACTGTGCGTGTGACAGCGGCTGT	23	6	57
hsa-mir-210	ACTGTGCGTGTGACAGCGGCTGA	23	16	394
hsa-mir-210	ACTGTGCGTGTGACAGCGGCTGG	23	6	69
hsa-mir-210	ACTGTGCGTGTGACAGCGGC	20	2	10
hsa-mir-210	CTGTGCGTGTGACAGCGGCTT	21	3	5
hsa-mir-210	CTGTGCGTGTGACAGCGGCTG	21	12	273
hsa-mir-210	ACTGTGCGTGTGACAGCGGCTG	22	2	46
hsa-mir-210	TGAACTATGCCTGGGCAG	18	5	4
hsa-mir-210	AGCCCCTGCCCACCGCACACTGCT	24	1	8
hsa-mir-210	CTGTGCGTGTCACAGCGGCTGA	22	1	1
hsa-mir-210	CTGTGTGTGTGACAGCGGCTGAT	23	1	NA
hsa-mir-210	CTGTGTGTGTGACAGCGGCTGAA	23	1	NA
hsa-mir-210	CTGTGCGTGTGACAGCGGCT	20	14	188
hsa-mir-210	AGCCCCTGCCCACCGCACACTGT	23	4	23
hsa-mir-210	AGCCCCTGCCCACCGCACACTGC	23	12	122
hsa-mir-210	AGCCCCTGCCCACCGCACACTGA	23	1	7
hsa-mir-210	AGCCCCTGCCCACCGCACACTCT	23	1	NA
hsa-mir-210	ACTGTGCGTGTGACAGCGGCT	21	4	56
hsa-mir-210	ACTGTGCGTGTGACAGCGGCA	21	2	1
hsa-mir-210	CTGTGCGTGTGACAGCGGC	19	6	59
hsa-mir-210	CTGTGCGTGTGACAGCGGCTGTT	23	4	68
hsa-mir-210	CTGTGCGTGTGACAGCGGCTGTA	23	3	20
hsa-mir-210	CTGTGCGTGTGACAGCGGCTGAC	23	2	68
hsa-mir-210	CTGTGCGTGTGACAGCGGCTGAA	23	20	303
hsa-mir-210	CTGTGCGTGTGACAGCGGCTGAT	23	42	699
hsa-mir-210	CTGTGCGTGTGACAGC	16	3	3
hsa-mir-210	GAACTATGCCTGGGCAG	17	1	1
hsa-mir-210	CTGTGCGTGTGACAGCGGCTGA	22	396	7252
hsa-mir-210	CTGTGCGTGTGACAGCGGCTGC	22	1	44
hsa-mir-210	CTGTGCGTGTGACAGCGGCTGG	22	36	399
hsa-mir-210	CTGTGCGTGTGACAGCGGCTGT	22	7	289
hsa-mir-210	CTGCTCTGTGCCTTGG	16	1	NA
hsa-mir-210	CTGTGCGTGTGACAGCGGCTGAAA	24	22	147
hsa-mir-210	CTGTGCGTGTGACAGCGGCTGAAC	24	3	32
hsa-mir-210	CTGTGCGTGTGACAGCGGCTGAAG	24	1	18
hsa-mir-210	CTGTGCGTGTGACAGCGGCTGAGT	24	1	22
hsa-mir-210	CTGTGCGTGTGACAGCGGCTGAGA	24	2	19
hsa-mir-210	CTGTGCGTGTGACAGCGGCTGACT	24	3	89
hsa-mir-210	CTGTGCGTGTGACAGCGGCTGACA	24	1	29
hsa-mir-210	CTGTGCGTGTGACAGCGGCTGAAT	24	16	113
hsa-mir-210	CTGTGCGTGTGACAGCGGCTGATT	24	10	146
hsa-mir-210	CTGTGCGTGTGACAGCGGCTGATA	24	6	37
hsa-mir-210	GCGCAGGACAGCCCCAGC	18	1	NA
hsa-mir-210	CCCGTCCGTGCCTCCA	16	14	5
hsa-mir-210	AGCCCCTGCCCACCGCACACTG	22	19	167
hsa-mir-210	AGCCCCTGCCCACCGCACACGG	22	1	1
hsa-mir-210	CTGTGCGTGTGACAGCGGCTGGTT	24	1	3
hsa-mir-210	TGTGCGTGTGACAGCGGCTGA	21	1	30
hsa-mir-210	TGAACTGTGCCTGGGC	16	1	NA
hsa-mir-210	NTGTGCGTGTGACAGCGGCTGA	22	2	50
hsa-mir-210	CTGTGCGTGTGACAGCGGCTGAACT	25	4	15
hsa-mir-210	CTGTGCGTGTGACAGCGGCTGAAAT	25	3	19
hsa-mir-210	CTGTGCGTGTGACAGCGGCTGACTT	25	1	1
hsa-mir-210	CTGTGCGTGTGACAGCGGCTGATAA	25	1	3
hsa-mir-210	TGAACTATGCCTGGGC	16	10	9
hsa-mir-210	TGAACTATGCCTGGGCA	17	8	11
hsa-mir-210	CTGTGCGTGTGATAGCGGCTGA	22	NA	4
hsa-mir-210	CTGTGCGTGTGAAAGCGGCTGT	22	NA	4
hsa-mir-210	CTGTGCGTGTGAAAGCGGCTGG	22	NA	21
hsa-mir-210	CTGTGCGTGTGAAAGCGGCTGA	22	NA	119
hsa-mir-210	CTGTGCGTGTGAAAGCGGCTGC	22	NA	1
hsa-mir-210	TGCCTCCAGGCGCAGGGC	18	NA	4
hsa-mir-210	CTGTGCATGTGACAGCGGCTGAT	23	NA	1
hsa-mir-210	AGCCCCTGCCCGCCGCACACTGC	23	NA	1
hsa-mir-210	CTGTGCGTGTGACAGCGGCTGGACT	25	NA	1
hsa-mir-210	CTGTGCGTGTGATAGCGGC	19	NA	1
hsa-mir-210	CTATGCGTGTGACAGCGGCTGAT	23	NA	1
hsa-mir-210	CTGTGCGTGTGAAAGCGGCTGATT	24	NA	5
hsa-mir-210	CAGCCCCTGCCCACCGCACACT	22	NA	1
hsa-mir-210	TGCGTGTGACAGCGGCTGTTT	21	NA	1
hsa-mir-210	CACTGTGCGTGTGACAGCGGC	21	NA	1
hsa-mir-210	CTGTGCGTGTGACAGCGCCTG	21	NA	1
hsa-mir-210	CCGTGCGTGTGACAGCGGCTGA	22	NA	2
hsa-mir-210	AATGTGCGTGTGACAGCGGCTGA	23	NA	1
hsa-mir-210	ACTGTGCGTGTGACAGCGGCTGTT	24	NA	1
hsa-mir-210	ACTGTGCGTGTGACAGCGGCTGAG	24	NA	5
hsa-mir-210	CTGTGTGTGTGACAGCGGCTGA	22	NA	1
hsa-mir-210	CTGGGCGTGTGACAGCGGCTGA	22	NA	1
hsa-mir-210	AGCCCCTGCCCACCGCAAACTG	22	NA	1
hsa-mir-210	CTGTGCGTGTGAAAGCGGC	19	NA	1
hsa-mir-210	CTGTGCGTGTGACAGCGCCTGT	22	NA	1
hsa-mir-210	CTGTGCGTGTGACAGCGCCTGC	22	NA	1
hsa-mir-210	CTGTGCGTGTGACAGCGCCTGA	22	NA	3
hsa-mir-210	TGCGTGTGACAGCGGCTGAAAT	22	NA	1
hsa-mir-210	CTGTGCGTGTGAAAGCGGATGA	22	NA	1
hsa-mir-210	AGCCCCTGCCCACCCCACACTG	22	NA	1
hsa-mir-210	AGTGCCTCCAGGCGCAGGGC	20	NA	9
hsa-mir-210	CTGTGCGTGTGACGGCGGCTGA	22	NA	3
hsa-mir-210	AGCCCCTGCCCACCGCACCCT	21	NA	1
hsa-mir-210	NCTGTGCGTGTGACAGCGGCTGAT	24	NA	1
hsa-mir-210	TGCGTGTGACAGCGGCTGATTT	22	NA	2
hsa-mir-210	TGCGTGTGACAGCGGCTGATCT	22	NA	2
hsa-mir-210	GCAGTGCCTCCAGGCGCAGGGC	22	NA	2
hsa-mir-210	TGCGTGTGACAGCGGCTGACT	21	NA	3
hsa-mir-210	TGCGTGTGACAGCGGCTGATA	21	NA	1
hsa-mir-210	TGCGTGTGACAGCGGCTGATC	21	NA	1
hsa-mir-210	CTGTGCGTGTGAAAGCGACTGAT	23	NA	1
hsa-mir-210	CTGTGCGTGTGACAGCGG	18	NA	3
hsa-mir-210	CTGTGCGTGTGACAGCGA	18	NA	2
hsa-mir-210	CTGTGCGTGTGACAGTGGCTGG	22	NA	1
hsa-mir-210	CTGTGCGTGTGACAGTGGCTGA	22	NA	1
hsa-mir-210	CTGTGCGTGTGAAAGCGGCTGATTT	25	NA	1
hsa-mir-210	CTGTGCGTGTGACAGCGGCTGGTTT	25	NA	1
hsa-mir-210	ACTGTGCGTGTGACAGCGGTTGAA	24	NA	1
hsa-mir-210	CAGTGCCTCCAGGCGCAGGGC	21	NA	1
hsa-mir-210	CTGTGTGTGTGACAGCGGCTGAACT	25	NA	1
hsa-mir-210	NTGTGCGTGTGACAGCGGCTGAG	23	NA	1
hsa-mir-210	NTGTGCGTGTGACAGCGGCTGAT	23	NA	4
hsa-mir-210	ACTGCGCGTGTGACAGCGGCTGAA	24	NA	1
hsa-mir-210	CTGTACGTGTGACAGCGGCTGA	22	NA	1
hsa-mir-210	AGCCCCTGCCTACCGCACACTG	22	NA	1
hsa-mir-210	AGCCCCTGCCCACCGCAAACT	21	NA	2
hsa-mir-210	CTATGCGTGTGACAGCGGCTGA	22	NA	1
hsa-mir-210	CTGTGCGTGTAAAAGCGGCTGA	22	NA	2
hsa-mir-210	NCTGTGCGTGTGACAGCGGCTGA	23	NA	1
hsa-mir-210	CTGTGCGTGTGACAGCGGTTG	21	NA	2
hsa-mir-210	CTGTGCGTGTGACACCGGCTGATT	24	NA	1
hsa-mir-210	TGTGCGTGTGACAGCGGCTGATA	23	NA	1
hsa-mir-210	TGTGCGTGTGACAGCGGCTGACA	23	NA	1
hsa-mir-210	TGTGCGTGTGACAGCGGCTGAAA	23	NA	1
hsa-mir-210	NGCGTGTGACAGCGGCTGACC	21	NA	1
hsa-mir-210	CTGTGCGTGTGACAGCAGCTGA	22	NA	3
hsa-mir-210	ACTGTGCGTGTGACAGCGGCTGAGA	25	NA	1
hsa-mir-210	ACTGTGCGTGTGACAGCGGCTGAGC	25	NA	1
hsa-mir-210	ACTGTGCGTGTGACAGCGGCTGACT	25	NA	12
hsa-mir-210	ACTGTGCGTGTGACAGCGGCTGACA	25	NA	2
hsa-mir-210	ACTGTGCGTGTGACAGCGGCTGAAC	25	NA	1
hsa-mir-210	ACTGTGCGTGTGACAGCGGCTGAAA	25	NA	14
hsa-mir-210	CTGTGCGTGTGACAGCGGGTGA	22	NA	1
hsa-mir-210	NTGTGCGTGTGACAGCGGCTGAAC	24	NA	1
hsa-mir-210	CTGTGCGTATGACAGCGGCTGA	22	NA	1
hsa-mir-210	CTGTTCGTGTGACAGCGGCTGAA	23	NA	1
hsa-mir-210	CTGTGCGTGTCACAGCGGCTGAT	23	NA	1
hsa-mir-210	TGTGCGTGTGACAGCGGCT	19	NA	1
hsa-mir-210	CTGTGCGTGTGAAAGCGGCTGAA	23	NA	15
hsa-mir-210	CTGTGCGTGTGAAAGCGGCTGAT	23	NA	21
hsa-mir-210	CTGTGCGTGTGAAAGCGGCTGGT	23	NA	1
hsa-mir-210	ACTGTGCGTGTGACAGCGGCTGAGT	25	NA	6
hsa-mir-210	ACTGTGCGTGTGACAGCGGCTGATC	25	NA	1
hsa-mir-210	CTGTGCGTGTGAAAGCGGCTAAT	23	NA	1
hsa-mir-210	ACTGTGCGTGTGACAGCGGCTTT	23	NA	1
hsa-mir-210	ACTGTGCGTGTGACAGCGGCTGC	23	NA	1
hsa-mir-210	CAGCCCCTGCCCACCGCAC	19	NA	1
hsa-mir-210	ACTGTGCGTGTGACAGCGGCTGGTT	25	NA	1
hsa-mir-210	CCCCGCGGTGCCTCCA	16	NA	1
hsa-mir-210	CTGTGCGTGTGACAGCGGATGAA	23	NA	1
hsa-mir-210	ACCCGTCCGTGCCTCCA	17	NA	1
hsa-mir-210	ACTATGCGTGTGACAGCGGCTA	22	NA	1
hsa-mir-210	ACTGTGCGTGTGACAGCGGT	20	NA	2
hsa-mir-210	CCTGTGCGTGTGACAGCGGCTGG	23	NA	1
hsa-mir-210	TGACCTATGCCTGGGCAG	18	NA	1
hsa-mir-210	CTGTGGGTGTGACAGCGGCTGA	22	NA	1
hsa-mir-210	CTGTGCGTGTGACAGCGGCGG	21	NA	1
hsa-mir-210	CTGTCCGTGTGACAGCGGCTGA	22	NA	1
hsa-mir-210	CTGTGCGTGTGACAGCGGCTC	21	NA	1
hsa-mir-210	CTGTGCGTGTGACAGCGGCTA	21	NA	6
hsa-mir-210	ACTGTGCGGGTGACAGCGGCTGA	23	NA	1
hsa-mir-210	CTGTGCGTGTAAAAGCGGCT	20	NA	1
hsa-mir-210	AGCCCCTGCCCACCGCACACTGCAG	25	NA	1
hsa-mir-210	AGCCCCTGCCCACCGCACACTGCAT	25	NA	1
hsa-mir-210	TGACCTATGCCTGGGCA	17	NA	1
hsa-mir-210	CTGCGCGTGTGACAGCGGCTGAA	23	NA	1
hsa-mir-210	CTGCGCGTGTGACAGCGGCTGAT	23	NA	2
hsa-mir-210	TGCGTGTGACAGCGGCTGATCTT	23	NA	1
hsa-mir-210	NCTGTGCGTGTGACAG	16	NA	1
hsa-mir-210	ACTGTGCATGTGACAGCGGCTGT	23	NA	1
hsa-mir-210	GCCCAGACACACTGTG	16	NA	1
hsa-mir-210	CTGTGCGTGCGACAGCGGCTGA	22	NA	5
hsa-mir-210	ACTGTGCGTGTGACAGCGGCCG	22	NA	1
hsa-mir-210	AGCCCCTGCCCACCGCACACTGTT	24	NA	2
hsa-mir-210	ACTGTGCGTGTGACAGCGGCTT	22	NA	1
hsa-mir-210	AGCCCCTGCCCACCGCACACTGCA	24	NA	2
hsa-mir-210	TGTGCGTGTGACAGCGGC	18	NA	1
hsa-mir-210	CTGTGCGTGTGACAGCGACTGA	22	NA	1
hsa-mir-210	CTGTGCGTGTGACAGCGACTGC	22	NA	1
hsa-mir-210	CTGTGCGTGTGACAGCGACTGAT	23	NA	1
hsa-mir-210	CTGTGCGTGTGACAGCGACTGAA	23	NA	1
hsa-mir-210	CTGTGCGTGTCACAGCGGCTGG	22	NA	1
hsa-mir-210	CTGTGCGTGTGACAGCGGTTGA	22	NA	2
hsa-mir-210	CTGTGCGTGTGACAGCGCCA	20	NA	1
hsa-mir-210	CTGTGCGTGTGACAGCGGCG	20	NA	1
hsa-mir-210	CTGTGCGTGTGACAGCGGCA	20	NA	4
hsa-mir-210	CTGTGCGTGTGACAGCGGTT	20	NA	1
hsa-mir-210	ACTGTGCGTGTGACCGCGGCTGA	23	NA	1
hsa-mir-210	CTGCATGTGACAGCGGCTGA	20	NA	1
hsa-mir-210	NTGTGCGTGTGACAGC	16	NA	1
hsa-mir-210	CTGTGCGTGTGACAGCGTA	19	NA	1
hsa-mir-210	NGCCCCTGCCCACCGCACACTG	22	NA	2
hsa-mir-210	CTGTGCGTGTGACAGCGGA	19	NA	1
hsa-mir-210	CTGTGCGTGTGACAGCGGT	19	NA	1
hsa-mir-210	CTGTGCGTGCGACAGCGGCT	20	NA	1
hsa-mir-210	CGGTGCGTGTGACAGCGGCTGAT	23	NA	1
hsa-mir-210	AGTGCCTCCAGGAGCAGGGC	20	NA	1
hsa-mir-210	CTGTGCGTGTGACAGCGGCTAAA	23	NA	3
hsa-mir-210	CTGTGCGTGTGACAGCCGCTGA	22	NA	2
hsa-mir-210	CACTGTGCGTGTGACAGCGGCT	22	NA	2
hsa-mir-210	AGCCCCTGCCCACCCCACACTGC	23	NA	1
hsa-mir-210	CTGTGCGTGTGACAGCGGCAGA	22	NA	1
hsa-mir-210	CTGTGCGTGCGACAGCGGCTG	21	NA	1
hsa-mir-210	TGTGCGTGTGACAGCGGCTGAT	22	NA	4
hsa-mir-210	CTGTGCGTGTGACAGCGGCCGA	22	NA	3
hsa-mir-210	CTGTGCGTGTGACAGCGGCTGTC	23	NA	1
hsa-mir-210	CTGTGCGTGTGACAGCGGCTGGT	23	NA	7
hsa-mir-210	CTGTGCGTGTGACAGCGGCTGGA	23	NA	1
hsa-mir-210	CTGTGCGTGTGACAGCGGCTGAG	23	NA	38
hsa-mir-210	CTGTGCGTGTGACAGCGGCTGCT	23	NA	7
hsa-mir-210	CTGTGCGTGTGACAGCGGCTGCA	23	NA	1
hsa-mir-210	CTGTGCGTGTGACAGCGGCTGCC	23	NA	1
hsa-mir-210	ACTGTGCGTGTAACAGCGGCTGAA	24	NA	1
hsa-mir-210	CTGTGCGTGTGACAGCGGCTCAT	23	NA	1
hsa-mir-210	AGCCCCTGCCCACCGCAAACTGC	23	NA	1
hsa-mir-210	AGCCCCTGCCCACCGCAAACTGA	23	NA	1
hsa-mir-210	ACTGTGCGTGTGCCAGCGGCTGT	23	NA	1
hsa-mir-210	TGTGCGTGTGACAGCGGCTGAACT	24	NA	1
hsa-mir-210	CTGTGCGTGTGACAGCGGCTTT	22	NA	1
hsa-mir-210	CTGTGCGTGTGACAGCGGCTTA	22	NA	1
hsa-mir-210	TGCGTGTGACCGCGGCTGATT	21	NA	1
hsa-mir-210	CTGTGCGTGTGACAGCGGCTAT	22	NA	3
hsa-mir-210	CTGTGCGTGTGACAGCGGCTAA	22	NA	1
hsa-mir-210	CTGTGCGTGTGACAGCGGCTCG	22	NA	1
hsa-mir-210	CTGTGCGTGTGACAGCGGCTCT	22	NA	2
hsa-mir-210	AGCCCCTGCCCACCGCACA	19	NA	1
hsa-mir-210	CTGTGCATGTGACAGCGGCTGT	22	NA	1
hsa-mir-210	CTGTGCATGTGACAGCGGCTGA	22	NA	4
hsa-mir-210	CATCCGCAGGGCAGCC	16	NA	1
hsa-mir-210	TGTGCGTGTAACAGCGGCTGA	21	NA	1
hsa-mir-210	TTGTGCGTGTGACAGCGGCTGAT	23	NA	1
hsa-mir-210	GTGCCTCCAGGCGCAGGGC	19	NA	7
hsa-mir-210	CTGTGCCTGTGACAGCGGCTGA	22	NA	1
hsa-mir-210	CTGTGCGTGTGACAGCA	17	NA	1
hsa-mir-210	CTGTGCGTGTGACAGCG	17	NA	4
hsa-mir-210	CTGTGCGTGTGACAGCGGCTGAGC	24	NA	1
hsa-mir-210	CTGTGCGTGTGACAGCGGCTGACC	24	NA	8
hsa-mir-210	CTGTGCGTGTGACAGCGGCTGCTTT	25	NA	1
hsa-mir-210	CTGTGCGTGTGACAGCGGCTGATC	24	NA	7
hsa-mir-210	CTGTGCGTGTGACAGCGGCTGATG	24	NA	3
hsa-mir-210	AGCCCCTGCCCACCGCAAAC	20	NA	1
hsa-mir-210	CTGTGCGTGTGACAGCGGCTGCAC	24	NA	4
hsa-mir-210	CTGTGCGTGTGACAGCGGCTGCTT	24	NA	2
hsa-mir-210	CTGAGCGTGTGACAGCGGCTGAA	23	NA	1
hsa-mir-210	GTGCCAGCGGCTGATCTG	18	NA	1
hsa-mir-210	AGCCCCTGCCCACCGCACAC	20	NA	2
hsa-mir-210	CCTGCCCACCGCACACTG	18	NA	1
hsa-mir-210	CTGTGCGTGTGACAGCGGCTGTACT	25	NA	4
hsa-mir-210	ATGTGCGTGTGACAGCGGCTGA	22	NA	2
hsa-mir-210	CTGTGCGTGTTACAGCGGCTGA	22	NA	1
hsa-mir-210	AGCCCCTGCCCAACGCAAACTG	22	NA	1
hsa-mir-210	CTGTGCGTGTGACAGCGGCTGTAC	24	NA	2
hsa-mir-210	CTGTGCGTGTGACAGCGGCTGTTT	24	NA	1
hsa-mir-210	CTGTGCGTGTGACAGCGGCTGTTA	24	NA	3
hsa-mir-210	AGCCCCTGCCCACCGCACACTA	22	NA	2
hsa-mir-210	AGCTCCTGCCCACCGCACACTGT	23	NA	1
hsa-mir-210	CTGTGCGTGTGACAGCGGCAGAA	23	NA	1
hsa-mir-210	CTGTGCGTGTGACACCGGCTGAT	23	NA	1
hsa-mir-210	CTGTGCGTGTGACAGCGGCTGTTTT	25	NA	1
hsa-mir-210	TGTGCGTGTGACAGCGGCTG	20	NA	1
hsa-mir-210	CTGTGCGTGTGACAGCGGCTGGTA	24	NA	3
hsa-mir-210	CTGTGCGTGTGACAGCGGCTGGAC	24	NA	1
hsa-mir-210	ACTGTGCGCGTGACAGCGGCTGA	23	NA	1
hsa-mir-210	CTGTGCGTGTGACAGCGGCTTAA	23	NA	1
hsa-mir-210	TGTGCGTGTGACAGCGGCTGC	21	NA	1
hsa-mir-210	CTGTGCGCGTGACAGCGGCTGG	22	NA	1
hsa-mir-210	CTGTGCGCGTGACAGCGGCTGA	22	NA	3
hsa-mir-210	CTGTGCGTGTGACAGCGGATGA	22	NA	1
hsa-mir-210	CTCTGCGTGTGACAGCGGCTGA	22	NA	3
hsa-mir-210	TGACCTATGCCTGGGC	16	NA	2
hsa-mir-210	CTGTGCGTGTGAAAGCGACTGA	22	NA	2
hsa-mir-210	CACTGTGCGTGTGACAGCGGCTGA	24	NA	1
hsa-mir-210	CACTGTGCGTGTGACAGCGGCTGG	24	NA	1
hsa-mir-210	CACTGTGCGTGTGACAGCGGCTGT	24	NA	1
hsa-mir-210	CTGTGCGTGTGAAAGCGGCT	20	NA	6
hsa-mir-210	CTGTGCGTGTAACAGCGGC	19	NA	1
hsa-mir-210	NTGTGCGTGTGACAGCGGCTGAACT	25	NA	2
hsa-mir-210	CTGTGCGTGTGACAGCGGCTGAGCT	25	NA	1
hsa-mir-210	CTGTGCGTGTGACAGCGGCTGAGAT	25	NA	1
hsa-mir-210	CTGTGCGTGTGACAGCGGCTGAGCA	25	NA	2
hsa-mir-210	CTGTGCGTGTGACAGCGGCTGAGCC	25	NA	1
hsa-mir-210	CTGTGCGTGTGGCAGCGGCTGATT	24	NA	1
hsa-mir-210	CTGTGCGTGTGTCAGCGGCTGA	22	NA	1
hsa-mir-210	TGCGTGTGACAGCGCCTGACC	21	NA	1
hsa-mir-210	CTGTGCGTGTGACAGCGGCTGAATT	25	NA	4
hsa-mir-210	CTGTGCGTGTGACAGCGGCTGAAGT	25	NA	9
hsa-mir-210	CTGTGCGTGTGACAGCGGCTGAACA	25	NA	3
hsa-mir-210	CTGTGCGTGTGACAGCGGCTGACAT	25	NA	1
hsa-mir-210	CTGTGCGTGTGACACCGGCTGA	22	NA	2
hsa-mir-210	CTGTGCGTGTGAGAGCGGCTGA	22	NA	2
hsa-mir-210	CTGTGCGTGTGAAAGTGGCTGA	22	NA	1
hsa-mir-210	CTGTGCGTGTGACAGCGGCTGATTT	25	NA	6
hsa-mir-210	CTGTGCGTGTGACAGCGGCTGATTA	25	NA	1
hsa-mir-210	CTGTGCGTGTGACAGCGGCTGATCT	25	NA	4
hsa-mir-210	CTGTGCGTGTGACAGCGGCTGATAG	25	NA	1
hsa-mir-210	CTGTGCGTGTGACAGCGGCTGATAT	25	NA	9
hsa-mir-210	CTGAGCGTGTGACAGCGGCTGA	22	NA	1
hsa-mir-210	CTGTGCGTGTGCCAGCGGCTGA	22	NA	1
hsa-mir-210	CTGTTCGTGTGACAGCGGCTGAAC	24	NA	1
hsa-mir-210	CTGTGCGTGTGAAAGCGGCTG	21	NA	2
hsa-mir-210	CTGTGAGTGTGACAGCGGCTGA	22	NA	1
hsa-mir-210	AGGCCAGGCCCTGCCCAC	18	NA	1
hsa-mir-210	CTGTGCGTGTAACAGCGGCTGA	22	NA	3
hsa-mir-210	CTGTGCGTGTGAGAGCGGCTGAT	23	NA	1
hsa-mir-210	TTGTGCGTGTGACAGCGGCTGA	22	NA	4
hsa-mir-210	AGCCCCTACCCACCGCACACTG	22	NA	2
hsa-mir-210	CTGTGCGTTTGACAGCGGCTGA	22	NA	1
